# Supplementary material for: Assessing MAPPs assay as a tool to predict the immunogenicity potential of protein therapeutics
Source: Life Sci Alliance. 2023 Oct 13;7(1):e202302095. doi: 10.26508/lsa.202302095 (PMC10576005; doi:10.26508/lsa.202302095)
Supplement: Supplementary file 2 [file LSA-2023-02095_TableS2.xlsx]

## Sheet: Protein sequence
Compound	Chain type	Source info	Sequence
BetV1	NA	NA	MGVFNYETETTSVIPAARLFKAFILDGDNLFPKVAPQAISSVENIEGNGGPGTIKKISFP EGFPFKYVKDRVDEVDHTNFKYNYSVIEGGPIGDTLEKISNEIKIVATPDGGSILKISNK YHTKGDHEVKAEQVKASKEMGETLLRAVESYLLAHSDAYN
*Chart_rBetV1_160_10_perc_rank: The in-silico analysis of rBetV1 was performed just on the DR-alleles, due to the fact that the anti-HLA-DR antibody does not bind to HLA-DP and DQ alleles; threshold percentile rank≤ 10
Chart_rBetV1_top20_perc_rank:The analyis on promiscuous MHC II binders was carried out with a threshold percentile rank ≤ 20 on the whole 26 allele panel set
Promiscuous binders (at least ≥ 50% of allele bound on the whole 26 allele panel) are highlighted in red

## Sheet: Chart_rBetV1_160_10_perc_rank
allele	seq_num	start	end	peptide	percentile_rank	adjusted_percentile_rank	percentile_rank			peptide	sorted peptide	n# of DR alleles bound	top 5-10%	top 2-5%	top 1-2%	top 1%
HLA-DRB1*04:01	1	1	15	MGVFNYETETTSVIP	480	4.8	4.8			MGVFNYETETTSVIP	MGVFNYETETTSVIP	1		1
HLA-DRB1*04:01	1	2	16	GVFNYETETTSVIPA	360	3.6	3.6			GVFNYETETTSVIPA	GVFNYETETTSVIPA	1		1
HLA-DRB1*04:01	1	3	17	VFNYETETTSVIPAA	510	5.1	5.1			VFNYETETTSVIPAA	VFNYETETTSVIPAA	1	1
HLA-DRB1*04:01	1	4	18	FNYETETTSVIPAAR	560	5.6	5.6			FNYETETTSVIPAAR	FNYETETTSVIPAAR	1	1
HLA-DRB1*04:01	1	5	19	NYETETTSVIPAARL	1000	10	10			NYETETTSVIPAARL	NYETETTSVIPAARL	1	1
HLA-DRB5*01:01	1	7	21	ETETTSVIPAARLFK	820	8.2	8.2			ETETTSVIPAARLFK	ETETTSVIPAARLFK	1	1
HLA-DRB1*11:01	1	8	22	TETTSVIPAARLFKA	560	5.6	5.6			TETTSVIPAARLFKA	TETTSVIPAARLFKA	2	2
HLA-DRB1*11:01	1	9	23	ETTSVIPAARLFKAF	560	5.6	5.6			ETTSVIPAARLFKAF	ETTSVIPAARLFKAF	2	2
HLA-DRB1*11:01	1	10	24	TTSVIPAARLFKAFI	560	5.6	5.6			TTSVIPAARLFKAFI	TTSVIPAARLFKAFI	3	3
HLA-DRB1*07:01	1	11	25	TSVIPAARLFKAFIL	27	0.27	0.27			TSVIPAARLFKAFIL	TSVIPAARLFKAFIL	5	1	2		2
HLA-DRB1*07:01	1	12	26	SVIPAARLFKAFILD	34	0.34	0.34			SVIPAARLFKAFILD	SVIPAARLFKAFILD	5	2	1	1	1
HLA-DRB1*07:01	1	13	27	VIPAARLFKAFILDG	54	0.54	0.54			VIPAARLFKAFILDG	VIPAARLFKAFILDG	3		1	1	1
HLA-DRB1*07:01	1	14	28	IPAARLFKAFILDGD	70	0.7	0.7			IPAARLFKAFILDGD	IPAARLFKAFILDGD	4		2	1	1
HLA-DRB1*07:01	1	15	29	PAARLFKAFILDGDN	79	0.79	0.79			PAARLFKAFILDGDN	PAARLFKAFILDGDN	4		2	1	1
HLA-DRB1*07:01	1	16	30	AARLFKAFILDGDNL	110	1.1	1.1			AARLFKAFILDGDNL	AARLFKAFILDGDNL	4	1	2	1
HLA-DRB3*01:01	1	17	31	ARLFKAFILDGDNLF	5	0.05	0.05			ARLFKAFILDGDNLF	ARLFKAFILDGDNLF	7	3	3		1
HLA-DRB3*01:01	1	18	32	RLFKAFILDGDNLFP	3	0.03	0.03			RLFKAFILDGDNLFP	RLFKAFILDGDNLFP	5	2	2		1
HLA-DRB3*01:01	1	19	33	LFKAFILDGDNLFPK	3	0.03	0.03			LFKAFILDGDNLFPK	LFKAFILDGDNLFPK	5	3		1	1
HLA-DRB3*01:01	1	20	34	FKAFILDGDNLFPKV	3	0.03	0.03			FKAFILDGDNLFPKV	FKAFILDGDNLFPKV	4	1	1	1	1
HLA-DRB3*01:01	1	21	35	KAFILDGDNLFPKVA	4	0.04	0.04			KAFILDGDNLFPKVA	KAFILDGDNLFPKVA	4	2		1	1
HLA-DRB3*01:01	1	22	36	AFILDGDNLFPKVAP	9	0.09	0.09			AFILDGDNLFPKVAP	AFILDGDNLFPKVAP	2		1		1
HLA-DRB3*01:01	1	23	37	FILDGDNLFPKVAPQ	87	0.87	0.87			FILDGDNLFPKVAPQ	FILDGDNLFPKVAPQ	2	1			1
HLA-DRB1*07:01	1	25	39	LDGDNLFPKVAPQAI	400	4	4			LDGDNLFPKVAPQAI	LDGDNLFPKVAPQAI	1		1
HLA-DRB1*07:01	1	26	40	DGDNLFPKVAPQAIS	400	4	4			DGDNLFPKVAPQAIS	DGDNLFPKVAPQAIS	3	2	1
HLA-DRB1*15:01	1	11	25	TSVIPAARLFKAFIL	93	0.93				TSVIPAARLFKAFIL
HLA-DRB1*15:01	1	12	26	SVIPAARLFKAFILD	100	1				SVIPAARLFKAFILD
HLA-DRB1*07:01	1	27	41	GDNLFPKVAPQAISS	400	4	4			GDNLFPKVAPQAISS	GDNLFPKVAPQAISS	3	2	1
HLA-DRB1*07:01	1	28	42	DNLFPKVAPQAISSV	370	3.7	3.7			DNLFPKVAPQAISSV	DNLFPKVAPQAISSV	4	3	1
HLA-DRB1*15:01	1	14	28	IPAARLFKAFILDGD	110	1.1				IPAARLFKAFILDGD
HLA-DRB1*15:01	1	13	27	VIPAARLFKAFILDG	110	1.1				VIPAARLFKAFILDG
HLA-DRB1*08:02	1	142	156	ETLLRAVESYLLAHS	120	1.2				ETLLRAVESYLLAHS
HLA-DRB1*03:01	1	20	34	FKAFILDGDNLFPKV	130	1.3				FKAFILDGDNLFPKV
HLA-DRB1*07:01	1	29	43	NLFPKVAPQAISSVE	370	3.7	3.7			NLFPKVAPQAISSVE	NLFPKVAPQAISSVE	4	3	1
HLA-DRB1*03:01	1	21	35	KAFILDGDNLFPKVA	140	1.4				KAFILDGDNLFPKVA
HLA-DRB1*15:01	1	15	29	PAARLFKAFILDGDN	140	1.4				PAARLFKAFILDGDN
HLA-DRB1*04:05	1	60	74	PEGFPFKYVKDRVDE	1000	10	10			PEGFPFKYVKDRVDE	PEGFPFKYVKDRVDE	1	1
HLA-DRB3*01:01	1	61	75	EGFPFKYVKDRVDEV	150	1.5	1.5			EGFPFKYVKDRVDEV	EGFPFKYVKDRVDEV	3	1	1	1
HLA-DRB1*03:01	1	19	33	LFKAFILDGDNLFPK	160	1.6				LFKAFILDGDNLFPK
HLA-DRB1*08:02	1	143	157	TLLRAVESYLLAHSD	160	1.6				TLLRAVESYLLAHSD
HLA-DRB3*01:01	1	62	76	GFPFKYVKDRVDEVD	80	0.8	0.8			GFPFKYVKDRVDEVD	GFPFKYVKDRVDEVD	3	1	1		1
HLA-DRB3*01:01	1	63	77	FPFKYVKDRVDEVDH	83	0.83	0.83			FPFKYVKDRVDEVDH	FPFKYVKDRVDEVDH	2		1		1
HLA-DRB3*01:01	1	64	78	PFKYVKDRVDEVDHT	80	0.8	0.8			PFKYVKDRVDEVDHT	PFKYVKDRVDEVDHT	2		1		1
HLA-DRB1*04:05	1	17	31	ARLFKAFILDGDNLF	210	2.1				ARLFKAFILDGDNLF
HLA-DRB1*07:01	1	139	153	EMGETLLRAVESYLL	210	2.1				EMGETLLRAVESYLL
HLA-DRB3*01:01	1	65	79	FKYVKDRVDEVDHTN	110	1.1	1.1			FKYVKDRVDEVDHTN	FKYVKDRVDEVDHTN	2		1	1
HLA-DRB1*11:01	1	110	124	DGGSILKISNKYHTK	220	2.2				DGGSILKISNKYHTK
HLA-DRB1*15:01	1	110	124	DGGSILKISNKYHTK	220	2.2				DGGSILKISNKYHTK
HLA-DRB1*01:01	1	142	156	ETLLRAVESYLLAHS	220	2.2				ETLLRAVESYLLAHS
HLA-DRB1*11:01	1	111	125	GGSILKISNKYHTKG	220	2.2				GGSILKISNKYHTKG
HLA-DRB1*11:01	1	112	126	GSILKISNKYHTKGD	220	2.2				GSILKISNKYHTKGD
HLA-DRB3*01:01	1	66	80	KYVKDRVDEVDHTNF	220	2.2	2.2			KYVKDRVDEVDHTNF	KYVKDRVDEVDHTNF	2	1	1
HLA-DRB3*01:01	1	67	81	YVKDRVDEVDHTNFK	550	5.5	5.5			YVKDRVDEVDHTNFK	YVKDRVDEVDHTNFK	2	2
HLA-DRB1*04:05	1	18	32	RLFKAFILDGDNLFP	220	2.2				RLFKAFILDGDNLFP
HLA-DRB1*15:01	1	111	125	GGSILKISNKYHTKG	230	2.3				GGSILKISNKYHTKG
HLA-DRB1*15:01	1	109	123	PDGGSILKISNKYHT	230	2.3				PDGGSILKISNKYHT
HLA-DRB3*02:02	1	74	88	EVDHTNFKYNYSVIE	310	3.1	3.1			EVDHTNFKYNYSVIE	EVDHTNFKYNYSVIE	2		2
HLA-DRB1*01:01	1	141	155	GETLLRAVESYLLAH	240	2.4				GETLLRAVESYLLAH
HLA-DRB1*07:01	1	140	154	MGETLLRAVESYLLA	240	2.4				MGETLLRAVESYLLA
HLA-DRB1*04:05	1	16	30	AARLFKAFILDGDNL	250	2.5				AARLFKAFILDGDNL
HLA-DRB3*02:02	1	75	89	VDHTNFKYNYSVIEG	170	1.7	1.7			VDHTNFKYNYSVIEG	VDHTNFKYNYSVIEG	2		1	1
HLA-DRB1*08:02	1	141	155	GETLLRAVESYLLAH	260	2.6				GETLLRAVESYLLAH
HLA-DRB1*15:01	1	112	126	GSILKISNKYHTKGD	260	2.6				GSILKISNKYHTKGD
HLA-DRB1*08:02	1	140	154	MGETLLRAVESYLLA	260	2.6				MGETLLRAVESYLLA
HLA-DRB3*02:02	1	76	90	DHTNFKYNYSVIEGG	150	1.5	1.5			DHTNFKYNYSVIEGG	DHTNFKYNYSVIEGG	2		1	1
HLA-DRB1*04:05	1	14	28	IPAARLFKAFILDGD	270	2.7				IPAARLFKAFILDGD
HLA-DRB3*02:02	1	77	91	HTNFKYNYSVIEGGP	140	1.4	1.4			HTNFKYNYSVIEGGP	HTNFKYNYSVIEGGP	2		1	1
HLA-DRB3*02:02	1	78	92	TNFKYNYSVIEGGPI	170	1.7	1.7			TNFKYNYSVIEGGPI	TNFKYNYSVIEGGPI	4	2	1	1
HLA-DRB1*04:05	1	15	29	PAARLFKAFILDGDN	270	2.7				PAARLFKAFILDGDN
HLA-DRB3*02:02	1	79	93	NFKYNYSVIEGGPIG	270	2.7	2.7			NFKYNYSVIEGGPIG	NFKYNYSVIEGGPIG	3	2	1
HLA-DRB4*01:01	1	16	30	AARLFKAFILDGDNL	300	3				AARLFKAFILDGDNL
HLA-DRB4*01:01	1	17	31	ARLFKAFILDGDNLF	300	3				ARLFKAFILDGDNLF
HLA-DRB4*01:01	1	14	28	IPAARLFKAFILDGD	300	3				IPAARLFKAFILDGD
HLA-DRB4*01:01	1	15	29	PAARLFKAFILDGDN	300	3				PAARLFKAFILDGDN
HLA-DRB1*07:01	1	80	94	FKYNYSVIEGGPIGD	840	8.4	8.4			FKYNYSVIEGGPIGD	FKYNYSVIEGGPIGD	1	1
HLA-DRB1*03:01	1	22	36	AFILDGDNLFPKVAP	310	3.1				AFILDGDNLFPKVAP
HLA-DRB1*13:02	1	92	106	IGDTLEKISNEIKIV	950	9.5	9.5			IGDTLEKISNEIKIV	IGDTLEKISNEIKIV	1	1
HLA-DRB1*07:01	1	141	155	GETLLRAVESYLLAH	310	3.1				GETLLRAVESYLLAH
HLA-DRB1*03:01	1	18	32	RLFKAFILDGDNLFP	320	3.2				RLFKAFILDGDNLFP
HLA-DRB1*01:01	1	143	157	TLLRAVESYLLAHSD	340	3.4				TLLRAVESYLLAHSD
HLA-DRB4*01:01	1	13	27	VIPAARLFKAFILDG	350	3.5				VIPAARLFKAFILDG
HLA-DRB1*07:01	1	17	31	ARLFKAFILDGDNLF	360	3.6				ARLFKAFILDGDNLF
HLA-DRB1*13:02	1	93	107	GDTLEKISNEIKIVA	940	9.4	9.4			GDTLEKISNEIKIVA	GDTLEKISNEIKIVA	1	1
HLA-DRB1*04:05	1	78	92	TNFKYNYSVIEGGPI	360	3.6				TNFKYNYSVIEGGPI
HLA-DRB1*04:05	1	76	90	DHTNFKYNYSVIEGG	370	3.7				DHTNFKYNYSVIEGG
HLA-DRB1*08:02	1	97	111	EKISNEIKIVATPDG	240	2.4	2.4			EKISNEIKIVATPDG	EKISNEIKIVATPDG	2	1	1
HLA-DRB1*01:01	1	140	154	MGETLLRAVESYLLA	370	3.7				MGETLLRAVESYLLA
HLA-DRB1*08:02	1	98	112	KISNEIKIVATPDGG	220	2.2	2.2			KISNEIKIVATPDGG	KISNEIKIVATPDGG	2	1	1
HLA-DRB1*04:05	1	75	89	VDHTNFKYNYSVIEG	380	3.8				VDHTNFKYNYSVIEG
HLA-DRB1*04:05	1	77	91	HTNFKYNYSVIEGGP	390	3.9				HTNFKYNYSVIEGGP
HLA-DRB1*08:02	1	99	113	ISNEIKIVATPDGGS	210	2.1	2.1			ISNEIKIVATPDGGS	ISNEIKIVATPDGGS	2	1	1
HLA-DRB1*07:01	1	142	156	ETLLRAVESYLLAHS	400	4				ETLLRAVESYLLAHS
HLA-DRB1*08:02	1	100	114	SNEIKIVATPDGGSI	200	2	2			SNEIKIVATPDGGSI	SNEIKIVATPDGGSI	2	1	1
HLA-DRB1*08:02	1	101	115	NEIKIVATPDGGSIL	260	2.6	2.6			NEIKIVATPDGGSIL	NEIKIVATPDGGSIL	1		1
HLA-DRB1*09:01	1	140	154	MGETLLRAVESYLLA	410	4.1				MGETLLRAVESYLLA
HLA-DRB1*09:01	1	11	25	TSVIPAARLFKAFIL	420	4.2				TSVIPAARLFKAFIL
HLA-DRB4*01:01	1	11	25	TSVIPAARLFKAFIL	420	4.2				TSVIPAARLFKAFIL
HLA-DRB1*09:01	1	139	153	EMGETLLRAVESYLL	430	4.3				EMGETLLRAVESYLL
HLA-DRB3*02:02	1	20	34	FKAFILDGDNLFPKV	440	4.4				FKAFILDGDNLFPKV
HLA-DRB4*01:01	1	12	26	SVIPAARLFKAFILD	440	4.4				SVIPAARLFKAFILD
HLA-DRB1*07:01	1	143	157	TLLRAVESYLLAHSD	450	4.5				TLLRAVESYLLAHSD
HLA-DRB1*04:05	1	74	88	EVDHTNFKYNYSVIE	460	4.6				EVDHTNFKYNYSVIE
HLA-DRB1*08:02	1	113	127	SILKISNKYHTKGDH	460	4.6				SILKISNKYHTKGDH
HLA-DRB1*03:01	1	61	75	EGFPFKYVKDRVDEV	470	4.7				EGFPFKYVKDRVDEV
HLA-DRB1*03:01	1	65	79	FKYVKDRVDEVDHTN	470	4.7				FKYVKDRVDEVDHTN
HLA-DRB1*03:01	1	63	77	FPFKYVKDRVDEVDH	470	4.7				FPFKYVKDRVDEVDH
HLA-DRB1*03:01	1	62	76	GFPFKYVKDRVDEVD	470	4.7				GFPFKYVKDRVDEVD
HLA-DRB1*03:01	1	64	78	PFKYVKDRVDEVDHT	470	4.7				PFKYVKDRVDEVDHT
HLA-DRB1*08:02	1	108	122	TPDGGSILKISNKYH	270	2.7	2.7			TPDGGSILKISNKYH	TPDGGSILKISNKYH	2	1	1
HLA-DRB1*11:01	1	109	123	PDGGSILKISNKYHT	480	4.8				PDGGSILKISNKYHT
HLA-DRB3*02:02	1	19	33	LFKAFILDGDNLFPK	500	5				LFKAFILDGDNLFPK
HLA-DRB1*08:02	1	109	123	PDGGSILKISNKYHT	70	0.7	0.7			PDGGSILKISNKYHT	PDGGSILKISNKYHT	4	1	2		1
HLA-DRB1*09:01	1	141	155	GETLLRAVESYLLAH	520	5.2				GETLLRAVESYLLAH
HLA-DRB1*08:02	1	144	158	LLRAVESYLLAHSDA	520	5.2				LLRAVESYLLAHSDA
HLA-DRB1*03:01	1	17	31	ARLFKAFILDGDNLF	550	5.5				ARLFKAFILDGDNLF
HLA-DRB1*15:01	1	17	31	ARLFKAFILDGDNLF	550	5.5				ARLFKAFILDGDNLF
HLA-DRB1*08:02	1	110	124	DGGSILKISNKYHTK	65	0.65	0.65			DGGSILKISNKYHTK	DGGSILKISNKYHTK	4	1	2		1
HLA-DRB1*01:01	1	139	153	EMGETLLRAVESYLL	560	5.6				EMGETLLRAVESYLL
HLA-DRB1*08:02	1	111	125	GGSILKISNKYHTKG	60	0.6	0.6			GGSILKISNKYHTKG	GGSILKISNKYHTKG	4	1	2		1
HLA-DRB1*08:02	1	112	126	GSILKISNKYHTKGD	70	0.7	0.7			GSILKISNKYHTKGD	GSILKISNKYHTKGD	3		2		1
HLA-DRB4*01:01	1	29	43	NLFPKVAPQAISSVE	560	5.6				NLFPKVAPQAISSVE
HLA-DRB1*11:01	1	113	127	SILKISNKYHTKGDH	300	3	3			SILKISNKYHTKGDH	SILKISNKYHTKGDH	3	1	2
HLA-DRB1*11:01	1	11	25	TSVIPAARLFKAFIL	560	5.6				TSVIPAARLFKAFIL
HLA-DRB1*11:01	1	114	128	ILKISNKYHTKGDHE	770	7.7	7.7			ILKISNKYHTKGDHE	ILKISNKYHTKGDHE	2	2
HLA-DRB4*01:01	1	28	42	DNLFPKVAPQAISSV	570	5.7				DNLFPKVAPQAISSV
HLA-DRB1*08:02	1	145	159	LRAVESYLLAHSDAY	570	5.7				LRAVESYLLAHSDAY
HLA-DRB1*15:01	1	139	153	EMGETLLRAVESYLL	39	0.39	0.39			EMGETLLRAVESYLL	EMGETLLRAVESYLL	7	4	2		1
HLA-DRB3*02:02	1	21	35	KAFILDGDNLFPKVA	590	5.9				KAFILDGDNLFPKVA
HLA-DRB1*15:01	1	16	30	AARLFKAFILDGDNL	600	6				AARLFKAFILDGDNL
HLA-DRB1*04:01	1	142	156	ETLLRAVESYLLAHS	600	6				ETLLRAVESYLLAHS
HLA-DRB1*04:05	1	79	93	NFKYNYSVIEGGPIG	600	6				NFKYNYSVIEGGPIG
HLA-DRB1*09:01	1	142	156	ETLLRAVESYLLAHS	620	6.2				ETLLRAVESYLLAHS
HLA-DRB1*01:01	1	144	158	LLRAVESYLLAHSDA	620	6.2				LLRAVESYLLAHSDA
HLA-DRB1*08:02	1	139	153	EMGETLLRAVESYLL	630	6.3				EMGETLLRAVESYLL
HLA-DRB1*07:01	1	144	158	LLRAVESYLLAHSDA	630	6.3				LLRAVESYLLAHSDA
HLA-DRB1*04:01	1	143	157	TLLRAVESYLLAHSD	630	6.3				TLLRAVESYLLAHSD
HLA-DRB1*04:01	1	141	155	GETLLRAVESYLLAH	640	6.4				GETLLRAVESYLLAH
HLA-DRB1*04:01	1	20	34	FKAFILDGDNLFPKV	660	6.6				FKAFILDGDNLFPKV
HLA-DRB1*08:02	1	28	42	DNLFPKVAPQAISSV	670	6.7				DNLFPKVAPQAISSV
HLA-DRB5*01:01	1	142	156	ETLLRAVESYLLAHS	670	6.7				ETLLRAVESYLLAHS
HLA-DRB1*08:02	1	27	41	GDNLFPKVAPQAISS	680	6.8				GDNLFPKVAPQAISS
HLA-DRB5*01:01	1	141	155	GETLLRAVESYLLAH	680	6.8				GETLLRAVESYLLAH
HLA-DRB1*04:01	1	21	35	KAFILDGDNLFPKVA	680	6.8				KAFILDGDNLFPKVA
HLA-DRB5*01:01	1	140	154	MGETLLRAVESYLLA	680	6.8				MGETLLRAVESYLLA
HLA-DRB1*04:01	1	18	32	RLFKAFILDGDNLFP	680	6.8				RLFKAFILDGDNLFP
HLA-DRB1*04:01	1	19	33	LFKAFILDGDNLFPK	690	6.9				LFKAFILDGDNLFPK
HLA-DRB1*15:01	1	108	122	TPDGGSILKISNKYH	690	6.9				TPDGGSILKISNKYH
HLA-DRB5*01:01	1	139	153	EMGETLLRAVESYLL	700	7				EMGETLLRAVESYLL
HLA-DRB3*02:02	1	18	32	RLFKAFILDGDNLFP	700	7				RLFKAFILDGDNLFP
HLA-DRB5*01:01	1	143	157	TLLRAVESYLLAHSD	700	7				TLLRAVESYLLAHSD
HLA-DRB1*07:01	1	78	92	TNFKYNYSVIEGGPI	710	7.1				TNFKYNYSVIEGGPI
HLA-DRB4*01:01	1	10	24	TTSVIPAARLFKAFI	710	7.1				TTSVIPAARLFKAFI
HLA-DRB4*01:01	1	27	41	GDNLFPKVAPQAISS	720	7.2				GDNLFPKVAPQAISS
HLA-DRB1*07:01	1	145	159	LRAVESYLLAHSDAY	730	7.3				LRAVESYLLAHSDAY
HLA-DRB1*08:02	1	29	43	NLFPKVAPQAISSVE	750	7.5				NLFPKVAPQAISSVE
HLA-DRB1*15:01	1	113	127	SILKISNKYHTKGDH	760	7.6				SILKISNKYHTKGDH
HLA-DRB1*12:01	1	139	153	EMGETLLRAVESYLL	770	7.7				EMGETLLRAVESYLL
HLA-DRB1*15:01	1	140	154	MGETLLRAVESYLLA	39	0.39	0.39			MGETLLRAVESYLLA	MGETLLRAVESYLLA	8	3	4		1
HLA-DRB1*04:01	1	17	31	ARLFKAFILDGDNLF	780	7.8				ARLFKAFILDGDNLF
HLA-DRB1*03:01	1	23	37	FILDGDNLFPKVAPQ	790	7.9				FILDGDNLFPKVAPQ
HLA-DRB1*08:02	1	114	128	ILKISNKYHTKGDHE	790	7.9				ILKISNKYHTKGDHE
HLA-DRB1*12:01	1	140	154	MGETLLRAVESYLLA	805	8.05				MGETLLRAVESYLLA
HLA-DRB4*01:01	1	26	40	DGDNLFPKVAPQAIS	820	8.2				DGDNLFPKVAPQAIS
HLA-DRB1*15:01	1	141	155	GETLLRAVESYLLAH	39	0.39	0.39			GETLLRAVESYLLAH	GETLLRAVESYLLAH	9	5	3		1
HLA-DRB1*04:05	1	19	33	LFKAFILDGDNLFPK	820	8.2				LFKAFILDGDNLFPK
HLA-DRB5*01:01	1	8	22	TETTSVIPAARLFKA	820	8.2				TETTSVIPAARLFKA
HLA-DRB1*09:01	1	143	157	TLLRAVESYLLAHSD	820	8.2				TLLRAVESYLLAHSD
HLA-DRB1*07:01	1	79	93	NFKYNYSVIEGGPIG	830	8.3				NFKYNYSVIEGGPIG
HLA-DRB1*09:01	1	12	26	SVIPAARLFKAFILD	830	8.3				SVIPAARLFKAFILD
HLA-DRB1*12:01	1	110	124	DGGSILKISNKYHTK	840	8.4				DGGSILKISNKYHTK
HLA-DRB1*15:01	1	142	156	ETLLRAVESYLLAHS	37	0.37	0.37			ETLLRAVESYLLAHS	ETLLRAVESYLLAHS	8	4	2	1	1
HLA-DRB1*12:01	1	109	123	PDGGSILKISNKYHT	840	8.4				PDGGSILKISNKYHT
HLA-DRB1*09:01	1	145	159	LRAVESYLLAHSDAY	850	8.5				LRAVESYLLAHSDAY
HLA-DRB1*03:01	1	66	80	KYVKDRVDEVDHTNF	860	8.6				KYVKDRVDEVDHTNF
HLA-DRB1*12:01	1	10	24	TTSVIPAARLFKAFI	870	8.7				TTSVIPAARLFKAFI
HLA-DRB1*03:01	1	67	81	YVKDRVDEVDHTNFK	880	8.8				YVKDRVDEVDHTNFK
HLA-DRB1*12:01	1	141	155	GETLLRAVESYLLAH	885	8.85				GETLLRAVESYLLAH
HLA-DRB1*09:01	1	78	92	TNFKYNYSVIEGGPI	890	8.9				TNFKYNYSVIEGGPI
HLA-DRB1*12:01	1	142	156	ETLLRAVESYLLAHS	895	8.95				ETLLRAVESYLLAHS
HLA-DRB1*04:05	1	141	155	GETLLRAVESYLLAH	900	9				GETLLRAVESYLLAH
HLA-DRB1*11:01	1	12	26	SVIPAARLFKAFILD	900	9				SVIPAARLFKAFILD
HLA-DRB1*01:01	1	29	43	NLFPKVAPQAISSVE	910	9.1				NLFPKVAPQAISSVE
HLA-DRB1*08:02	1	26	40	DGDNLFPKVAPQAIS	920	9.2				DGDNLFPKVAPQAIS
HLA-DRB1*04:05	1	62	76	GFPFKYVKDRVDEVD	920	9.2				GFPFKYVKDRVDEVD
HLA-DRB1*01:01	1	28	42	DNLFPKVAPQAISSV	930	9.3				DNLFPKVAPQAISSV
HLA-DRB1*12:01	1	111	125	GGSILKISNKYHTKG	935	9.35				GGSILKISNKYHTKG
HLA-DRB1*04:05	1	61	75	EGFPFKYVKDRVDEV	940	9.4				EGFPFKYVKDRVDEV
HLA-DRB1*15:01	1	143	157	TLLRAVESYLLAHSD	46	0.46	0.46			TLLRAVESYLLAHSD	TLLRAVESYLLAHSD	7	3	2	1	1
HLA-DRB1*15:01	1	144	158	LLRAVESYLLAHSDA	250	2.5	2.5			LLRAVESYLLAHSDA	LLRAVESYLLAHSDA	4	3	1
HLA-DRB1*04:05	1	99	113	ISNEIKIVATPDGGS	950	9.5				ISNEIKIVATPDGGS
HLA-DRB1*04:05	1	97	111	EKISNEIKIVATPDG	960	9.6				EKISNEIKIVATPDG
HLA-DRB1*04:05	1	98	112	KISNEIKIVATPDGG	970	9.7				KISNEIKIVATPDGG
HLA-DRB1*04:05	1	100	114	SNEIKIVATPDGGSI	980	9.8				SNEIKIVATPDGGSI
HLA-DRB1*12:01	1	9	23	ETTSVIPAARLFKAF	985	9.85				ETTSVIPAARLFKAF
HLA-DRB1*04:05	1	140	154	MGETLLRAVESYLLA	990	9.9				MGETLLRAVESYLLA
HLA-DRB1*15:01	1	145	159	LRAVESYLLAHSDAY	270	2.7	2.7			LRAVESYLLAHSDAY	LRAVESYLLAHSDAY	4	3	1
HLA-DRB1*08:02	1	146	160	RAVESYLLAHSDAYN	570	5.7	5.7			RAVESYLLAHSDAYN	RAVESYLLAHSDAYN	1	1

## Sheet: Chart_rBetV1_top20_perc_rank
allele	seq_num	start	end	peptide	percentile_rank	adjusted_percentile_rank	percentile_rank			peptide	n# of DR alleles bound	top10-20%	top 5-10%	top 2-5%	top 1-2%	top 1%	% of bound alleles on complete 26 allele panel
HLA-DRB1*04:01	1	1	15	MGVFNYETETTSVIP	480	4.8	4.8			MGVFNYETETTSVIP	3	2		1			11.5385
HLA-DRB3*01:01	1	1	15	MGVFNYETETTSVIP	1100	11	11
HLA-DPA1*02:01/DPB1*01:01	1	1	15	MGVFNYETETTSVIP	1700	17	17
HLA-DRB1*04:01	1	2	16	GVFNYETETTSVIPA	360	3.6	3.6			GVFNYETETTSVIPA	2	1		1			7.69231
HLA-DRB3*01:01	1	2	16	GVFNYETETTSVIPA	1100	11	11
HLA-DRB1*04:01	1	3	17	VFNYETETTSVIPAA	510	5.1	5.1			VFNYETETTSVIPAA	4	2	2				15.3846
HLA-DQA1*01:02/DQB1*06:02	1	3	17	VFNYETETTSVIPAA	630	6.3	6.3
HLA-DRB3*01:01	1	3	17	VFNYETETTSVIPAA	1100	11	11
HLA-DQA1*04:01/DQB1*04:02	1	3	17	VFNYETETTSVIPAA	2000	20	20
HLA-DRB1*04:01	1	4	18	FNYETETTSVIPAAR	560	5.6	5.6			FNYETETTSVIPAAR	6	4	2				23.0769
HLA-DQA1*01:02/DQB1*06:02	1	4	18	FNYETETTSVIPAAR	620	6.2	6.2
HLA-DRB3*01:01	1	4	18	FNYETETTSVIPAAR	1200	12	12
HLA-DQA1*03:01/DQB1*03:02	1	4	18	FNYETETTSVIPAAR	1300	13	13
HLA-DRB1*07:01	1	4	18	FNYETETTSVIPAAR	1800	18	18
HLA-DQA1*04:01/DQB1*04:02	1	4	18	FNYETETTSVIPAAR	2000	20	20
HLA-DQA1*01:02/DQB1*06:02	1	5	19	NYETETTSVIPAARL	600	6	6			NYETETTSVIPAARL	8	7	1				30.7692
HLA-DRB1*04:01	1	5	19	NYETETTSVIPAARL	1000	10	10
HLA-DQA1*03:01/DQB1*03:02	1	5	19	NYETETTSVIPAARL	1300	13	13
HLA-DQA1*04:01/DQB1*04:02	1	5	19	NYETETTSVIPAARL	1400	14	14
HLA-DRB1*07:01	1	5	19	NYETETTSVIPAARL	1400	14	14
HLA-DRB1*01:01	1	5	19	NYETETTSVIPAARL	1700	17	17
HLA-DQA1*05:01/DQB1*03:01	1	5	19	NYETETTSVIPAARL	1900	19	19
HLA-DRB3*01:01	1	5	19	NYETETTSVIPAARL	1900	19	19
HLA-DQA1*01:02/DQB1*06:02	1	6	20	YETETTSVIPAARLF	620	6.2	6.2			YETETTSVIPAARLF	7	5	2				26.9231
HLA-DQA1*03:01/DQB1*03:02	1	6	20	YETETTSVIPAARLF	760	7.6	7.6
HLA-DQA1*04:01/DQB1*04:02	1	6	20	YETETTSVIPAARLF	1300	13	13
HLA-DRB1*07:01	1	6	20	YETETTSVIPAARLF	1400	14	14
HLA-DRB1*01:01	1	6	20	YETETTSVIPAARLF	1700	17	17
HLA-DRB5*01:01	1	6	20	YETETTSVIPAARLF	1700	17	17
HLA-DQA1*05:01/DQB1*03:01	1	6	20	YETETTSVIPAARLF	1800	18	18
HLA-DQA1*01:02/DQB1*06:02	1	7	21	ETETTSVIPAARLFK	710	7.1	7.1			ETETTSVIPAARLFK	10	7	3				38.4615
HLA-DRB5*01:01	1	7	21	ETETTSVIPAARLFK	820	8.2	8.2
HLA-DQA1*03:01/DQB1*03:02	1	7	21	ETETTSVIPAARLFK	990	9.9	9.9
HLA-DRB1*12:01	1	7	21	ETETTSVIPAARLFK	1350	13.5	13.5
HLA-DRB1*07:01	1	7	21	ETETTSVIPAARLFK	1400	14	14
HLA-DRB1*03:01	1	7	21	ETETTSVIPAARLFK	1600	16	16
HLA-DRB1*11:01	1	7	21	ETETTSVIPAARLFK	1600	16	16
HLA-DRB1*01:01	1	7	21	ETETTSVIPAARLFK	1700	17	17
HLA-DQA1*05:01/DQB1*03:01	1	7	21	ETETTSVIPAARLFK	1800	18	18
HLA-DQA1*04:01/DQB1*04:02	1	7	21	ETETTSVIPAARLFK	1900	19	19
HLA-DQA1*01:02/DQB1*06:02	1	8	22	TETTSVIPAARLFKA	280	2.8	2.8			TETTSVIPAARLFKA	11	8	2	1			42.3077
HLA-DRB1*11:01	1	8	22	TETTSVIPAARLFKA	560	5.6	5.6
HLA-DRB5*01:01	1	8	22	TETTSVIPAARLFKA	820	8.2	8.2
HLA-DQA1*05:01/DQB1*03:01	1	8	22	TETTSVIPAARLFKA	1100	11	11
HLA-DRB1*12:01	1	8	22	TETTSVIPAARLFKA	1150	11.5	11.5
HLA-DRB1*01:01	1	8	22	TETTSVIPAARLFKA	1200	12	12
HLA-DQA1*03:01/DQB1*03:02	1	8	22	TETTSVIPAARLFKA	1300	13	13
HLA-DRB1*08:02	1	8	22	TETTSVIPAARLFKA	1300	13	13
HLA-DRB1*07:01	1	8	22	TETTSVIPAARLFKA	1400	14	14
HLA-DRB1*03:01	1	8	22	TETTSVIPAARLFKA	1500	15	15
HLA-DPA1*02:01/DPB1*05:01	1	8	22	TETTSVIPAARLFKA	1700	17	17
HLA-DQA1*01:02/DQB1*06:02	1	9	23	ETTSVIPAARLFKAF	210	2.1	2.1			ETTSVIPAARLFKAF	12	9	2	1			46.1538
HLA-DRB1*11:01	1	9	23	ETTSVIPAARLFKAF	560	5.6	5.6
HLA-DRB1*12:01	1	9	23	ETTSVIPAARLFKAF	985	9.85	9.85
HLA-DPA1*02:01/DPB1*05:01	1	9	23	ETTSVIPAARLFKAF	1100	11	11
HLA-DQA1*05:01/DQB1*03:01	1	9	23	ETTSVIPAARLFKAF	1200	12	12
HLA-DRB5*01:01	1	9	23	ETTSVIPAARLFKAF	1200	12	12
HLA-DRB1*01:01	1	9	23	ETTSVIPAARLFKAF	1300	13	13
HLA-DRB1*07:01	1	9	23	ETTSVIPAARLFKAF	1400	14	14
HLA-DRB1*03:01	1	9	23	ETTSVIPAARLFKAF	1500	15	15
HLA-DPA1*02:01/DPB1*01:01	1	9	23	ETTSVIPAARLFKAF	1700	17	17
HLA-DRB1*08:02	1	9	23	ETTSVIPAARLFKAF	1800	18	18
HLA-DRB4*01:01	1	9	23	ETTSVIPAARLFKAF	2000	20	20
HLA-DQA1*01:02/DQB1*06:02	1	10	24	TTSVIPAARLFKAFI	240	2.4	2.4			TTSVIPAARLFKAFI	13	7	5	1			50
HLA-DRB1*11:01	1	10	24	TTSVIPAARLFKAFI	560	5.6	5.6
HLA-DPA1*02:01/DPB1*05:01	1	10	24	TTSVIPAARLFKAFI	650	6.5	6.5
HLA-DRB4*01:01	1	10	24	TTSVIPAARLFKAFI	710	7.1	7.1
HLA-DRB1*12:01	1	10	24	TTSVIPAARLFKAFI	870	8.7	8.7
HLA-DPA1*02:01/DPB1*01:01	1	10	24	TTSVIPAARLFKAFI	940	9.4	9.4
HLA-DQA1*05:01/DQB1*03:01	1	10	24	TTSVIPAARLFKAFI	1300	13	13
HLA-DRB5*01:01	1	10	24	TTSVIPAARLFKAFI	1300	13	13
HLA-DRB1*01:01	1	10	24	TTSVIPAARLFKAFI	1400	14	14
HLA-DRB1*03:01	1	10	24	TTSVIPAARLFKAFI	1400	14	14
HLA-DRB1*07:01	1	10	24	TTSVIPAARLFKAFI	1400	14	14
HLA-DRB1*08:02	1	10	24	TTSVIPAARLFKAFI	1900	19	19
HLA-DPA1*01:03/DPB1*02:01	1	10	24	TTSVIPAARLFKAFI	2000	20	20
HLA-DRB1*07:01	1	11	25	TSVIPAARLFKAFIL	27	0.27	0.27			TSVIPAARLFKAFIL	17	9	2	3	1	2	65.3846
HLA-DRB1*15:01	1	11	25	TSVIPAARLFKAFIL	93	0.93	0.93
HLA-DPA1*02:01/DPB1*05:01	1	11	25	TSVIPAARLFKAFIL	130	1.3	1.3
HLA-DQA1*01:02/DQB1*06:02	1	11	25	TSVIPAARLFKAFIL	260	2.6	2.6
HLA-DRB1*09:01	1	11	25	TSVIPAARLFKAFIL	420	4.2	4.2
HLA-DRB4*01:01	1	11	25	TSVIPAARLFKAFIL	420	4.2	4.2
HLA-DRB1*11:01	1	11	25	TSVIPAARLFKAFIL	560	5.6	5.6
HLA-DPA1*02:01/DPB1*01:01	1	11	25	TSVIPAARLFKAFIL	940	9.4	9.4
HLA-DRB1*12:01	1	11	25	TSVIPAARLFKAFIL	1115	11.15	11.15
HLA-DRB1*01:01	1	11	25	TSVIPAARLFKAFIL	1200	12	12
HLA-DPA1*01/DPB1*04:01	1	11	25	TSVIPAARLFKAFIL	1251	12.51	12.51
HLA-DRB5*01:01	1	11	25	TSVIPAARLFKAFIL	1300	13	13
HLA-DQA1*05:01/DQB1*03:01	1	11	25	TSVIPAARLFKAFIL	1500	15	15
HLA-DRB1*03:01	1	11	25	TSVIPAARLFKAFIL	1500	15	15
HLA-DPA1*01:03/DPB1*02:01	1	11	25	TSVIPAARLFKAFIL	1900	19	19
HLA-DPA1*03:01/DPB1*04:02	1	11	25	TSVIPAARLFKAFIL	1900	19	19
HLA-DQA1*01:01/DQB1*05:01	1	11	25	TSVIPAARLFKAFIL	2000	20	20
HLA-DRB1*07:01	1	12	26	SVIPAARLFKAFILD	34	0.34	0.34			SVIPAARLFKAFILD	15	6	4	2	2	1	57.6923
HLA-DRB1*15:01	1	12	26	SVIPAARLFKAFILD	100	1	1
HLA-DPA1*02:01/DPB1*05:01	1	12	26	SVIPAARLFKAFILD	110	1.1	1.1
HLA-DQA1*01:02/DQB1*06:02	1	12	26	SVIPAARLFKAFILD	270	2.7	2.7
HLA-DRB4*01:01	1	12	26	SVIPAARLFKAFILD	440	4.4	4.4
HLA-DRB1*09:01	1	12	26	SVIPAARLFKAFILD	830	8.3	8.3
HLA-DRB1*11:01	1	12	26	SVIPAARLFKAFILD	900	9	9
HLA-DPA1*02:01/DPB1*01:01	1	12	26	SVIPAARLFKAFILD	940	9.4	9.4
HLA-DQA1*01:01/DQB1*05:01	1	12	26	SVIPAARLFKAFILD	980	9.8	9.8
HLA-DPA1*01/DPB1*04:01	1	12	26	SVIPAARLFKAFILD	1051	10.51	10.51
HLA-DPA1*01:03/DPB1*02:01	1	12	26	SVIPAARLFKAFILD	1400	14	14
HLA-DQA1*05:01/DQB1*03:01	1	12	26	SVIPAARLFKAFILD	1600	16	16
HLA-DRB5*01:01	1	12	26	SVIPAARLFKAFILD	1700	17	17
HLA-DPA1*03:01/DPB1*04:02	1	12	26	SVIPAARLFKAFILD	1800	18	18
HLA-DRB1*12:01	1	12	26	SVIPAARLFKAFILD	1800	18	18
HLA-DRB1*07:01	1	13	27	VIPAARLFKAFILDG	54	0.54	0.54			VIPAARLFKAFILDG	12	4	4	1	1	2	46.1538
HLA-DPA1*02:01/DPB1*05:01	1	13	27	VIPAARLFKAFILDG	90	0.9	0.9
HLA-DRB1*15:01	1	13	27	VIPAARLFKAFILDG	110	1.1	1.1
HLA-DRB4*01:01	1	13	27	VIPAARLFKAFILDG	350	3.5	3.5
HLA-DQA1*01:02/DQB1*06:02	1	13	27	VIPAARLFKAFILDG	770	7.7	7.7
HLA-DPA1*01/DPB1*04:01	1	13	27	VIPAARLFKAFILDG	901	9.01	9.01
HLA-DPA1*02:01/DPB1*01:01	1	13	27	VIPAARLFKAFILDG	940	9.4	9.4
HLA-DQA1*01:01/DQB1*05:01	1	13	27	VIPAARLFKAFILDG	980	9.8	9.8
HLA-DPA1*03:01/DPB1*04:02	1	13	27	VIPAARLFKAFILDG	1100	11	11
HLA-DRB1*09:01	1	13	27	VIPAARLFKAFILDG	1100	11	11
HLA-DPA1*01:03/DPB1*02:01	1	13	27	VIPAARLFKAFILDG	1500	15	15
HLA-DRB5*01:01	1	13	27	VIPAARLFKAFILDG	1700	17	17
HLA-DRB1*07:01	1	14	28	IPAARLFKAFILDGD	70	0.7	0.7			IPAARLFKAFILDGD	14	4	4	3	1	2	53.8462
HLA-DPA1*02:01/DPB1*05:01	1	14	28	IPAARLFKAFILDGD	80	0.8	0.8
HLA-DRB1*15:01	1	14	28	IPAARLFKAFILDGD	110	1.1	1.1
HLA-DQA1*01:01/DQB1*05:01	1	14	28	IPAARLFKAFILDGD	270	2.7	2.7
HLA-DRB1*04:05	1	14	28	IPAARLFKAFILDGD	270	2.7	2.7
HLA-DRB4*01:01	1	14	28	IPAARLFKAFILDGD	300	3	3
HLA-DQA1*05:01/DQB1*02:01	1	14	28	IPAARLFKAFILDGD	760	7.6	7.6
HLA-DPA1*02:01/DPB1*01:01	1	14	28	IPAARLFKAFILDGD	940	9.4	9.4
HLA-DPA1*01/DPB1*04:01	1	14	28	IPAARLFKAFILDGD	951	9.51	9.51
HLA-DPA1*03:01/DPB1*04:02	1	14	28	IPAARLFKAFILDGD	990	9.9	9.9
HLA-DRB1*09:01	1	14	28	IPAARLFKAFILDGD	1300	13	13
HLA-DPA1*01:03/DPB1*02:01	1	14	28	IPAARLFKAFILDGD	1500	15	15
HLA-DQA1*01:02/DQB1*06:02	1	14	28	IPAARLFKAFILDGD	1500	15	15
HLA-DRB3*01:01	1	14	28	IPAARLFKAFILDGD	1900	19	19
HLA-DPA1*02:01/DPB1*05:01	1	15	29	PAARLFKAFILDGDN	71	0.71	0.71			PAARLFKAFILDGDN	13	4	3	3	1	2	50
HLA-DRB1*07:01	1	15	29	PAARLFKAFILDGDN	79	0.79	0.79
HLA-DRB1*15:01	1	15	29	PAARLFKAFILDGDN	140	1.4	1.4
HLA-DQA1*01:01/DQB1*05:01	1	15	29	PAARLFKAFILDGDN	270	2.7	2.7
HLA-DRB1*04:05	1	15	29	PAARLFKAFILDGDN	270	2.7	2.7
HLA-DRB4*01:01	1	15	29	PAARLFKAFILDGDN	300	3	3
HLA-DQA1*05:01/DQB1*02:01	1	15	29	PAARLFKAFILDGDN	810	8.1	8.1
HLA-DPA1*02:01/DPB1*01:01	1	15	29	PAARLFKAFILDGDN	940	9.4	9.4
HLA-DPA1*01/DPB1*04:01	1	15	29	PAARLFKAFILDGDN	951	9.51	9.51
HLA-DPA1*03:01/DPB1*04:02	1	15	29	PAARLFKAFILDGDN	1100	11	11
HLA-DRB1*09:01	1	15	29	PAARLFKAFILDGDN	1300	13	13
HLA-DPA1*01:03/DPB1*02:01	1	15	29	PAARLFKAFILDGDN	1600	16	16
HLA-DRB3*01:01	1	15	29	PAARLFKAFILDGDN	1900	19	19
HLA-DPA1*02:01/DPB1*05:01	1	16	30	AARLFKAFILDGDNL	67	0.67	0.67			AARLFKAFILDGDNL	13	4	3	3	2	1	50
HLA-DRB1*07:01	1	16	30	AARLFKAFILDGDNL	110	1.1	1.1
HLA-DQA1*05:01/DQB1*02:01	1	16	30	AARLFKAFILDGDNL	180	1.8	1.8
HLA-DRB1*04:05	1	16	30	AARLFKAFILDGDNL	250	2.5	2.5
HLA-DQA1*01:01/DQB1*05:01	1	16	30	AARLFKAFILDGDNL	270	2.7	2.7
HLA-DRB4*01:01	1	16	30	AARLFKAFILDGDNL	300	3	3
HLA-DRB1*15:01	1	16	30	AARLFKAFILDGDNL	600	6	6
HLA-DPA1*02:01/DPB1*01:01	1	16	30	AARLFKAFILDGDNL	940	9.4	9.4
HLA-DPA1*01/DPB1*04:01	1	16	30	AARLFKAFILDGDNL	951	9.51	9.51
HLA-DPA1*03:01/DPB1*04:02	1	16	30	AARLFKAFILDGDNL	1000	10	10
HLA-DPA1*01:03/DPB1*02:01	1	16	30	AARLFKAFILDGDNL	1600	16	16
HLA-DRB3*01:01	1	16	30	AARLFKAFILDGDNL	1900	19	19
HLA-DRB1*09:01	1	16	30	AARLFKAFILDGDNL	2000	20	20
HLA-DRB3*01:01	1	17	31	ARLFKAFILDGDNLF	5	0.05	0.05			ARLFKAFILDGDNLF	16	4	5	4	1	2	61.5385
HLA-DQA1*05:01/DQB1*02:01	1	17	31	ARLFKAFILDGDNLF	8	0.08	0.08
HLA-DPA1*02:01/DPB1*05:01	1	17	31	ARLFKAFILDGDNLF	150	1.5	1.5
HLA-DRB1*04:05	1	17	31	ARLFKAFILDGDNLF	210	2.1	2.1
HLA-DQA1*01:01/DQB1*05:01	1	17	31	ARLFKAFILDGDNLF	220	2.2	2.2
HLA-DRB4*01:01	1	17	31	ARLFKAFILDGDNLF	300	3	3
HLA-DRB1*07:01	1	17	31	ARLFKAFILDGDNLF	360	3.6	3.6
HLA-DRB1*03:01	1	17	31	ARLFKAFILDGDNLF	550	5.5	5.5
HLA-DRB1*15:01	1	17	31	ARLFKAFILDGDNLF	550	5.5	5.5
HLA-DRB1*04:01	1	17	31	ARLFKAFILDGDNLF	780	7.8	7.8
HLA-DPA1*02:01/DPB1*01:01	1	17	31	ARLFKAFILDGDNLF	940	9.4	9.4
HLA-DPA1*03:01/DPB1*04:02	1	17	31	ARLFKAFILDGDNLF	990	9.9	9.9
HLA-DPA1*01:03/DPB1*02:01	1	17	31	ARLFKAFILDGDNLF	1100	11	11
HLA-DRB3*02:02	1	17	31	ARLFKAFILDGDNLF	1100	11	11
HLA-DPA1*01/DPB1*04:01	1	17	31	ARLFKAFILDGDNLF	1201	12.01	12.01
HLA-DRB1*12:01	1	17	31	ARLFKAFILDGDNLF	1425	14.25	14.25
HLA-DQA1*05:01/DQB1*02:01	1	18	32	RLFKAFILDGDNLFP	1	0.01	0.01			RLFKAFILDGDNLFP	13	6	2	3		2	50
HLA-DRB3*01:01	1	18	32	RLFKAFILDGDNLFP	3	0.03	0.03
HLA-DRB1*04:05	1	18	32	RLFKAFILDGDNLFP	220	2.2	2.2
HLA-DQA1*01:01/DQB1*05:01	1	18	32	RLFKAFILDGDNLFP	250	2.5	2.5
HLA-DRB1*03:01	1	18	32	RLFKAFILDGDNLFP	320	3.2	3.2
HLA-DRB1*04:01	1	18	32	RLFKAFILDGDNLFP	680	6.8	6.8
HLA-DRB3*02:02	1	18	32	RLFKAFILDGDNLFP	700	7	7
HLA-DRB1*12:01	1	18	32	RLFKAFILDGDNLFP	1250	12.5	12.5
HLA-DPA1*01:03/DPB1*02:01	1	18	32	RLFKAFILDGDNLFP	1300	13	13
HLA-DRB1*13:02	1	18	32	RLFKAFILDGDNLFP	1500	15	15
HLA-DPA1*02:01/DPB1*01:01	1	18	32	RLFKAFILDGDNLFP	1900	19	19
HLA-DPA1*02:01/DPB1*05:01	1	18	32	RLFKAFILDGDNLFP	2000	20	20
HLA-DPA1*03:01/DPB1*04:02	1	18	32	RLFKAFILDGDNLFP	2000	20	20
HLA-DQA1*05:01/DQB1*02:01	1	19	33	LFKAFILDGDNLFPK	1	0.01	0.01			LFKAFILDGDNLFPK	10	3	4		1	2	38.4615
HLA-DRB3*01:01	1	19	33	LFKAFILDGDNLFPK	3	0.03	0.03
HLA-DRB1*03:01	1	19	33	LFKAFILDGDNLFPK	160	1.6	1.6
HLA-DRB3*02:02	1	19	33	LFKAFILDGDNLFPK	500	5	5
HLA-DRB1*04:01	1	19	33	LFKAFILDGDNLFPK	690	6.9	6.9
HLA-DQA1*01:01/DQB1*05:01	1	19	33	LFKAFILDGDNLFPK	710	7.1	7.1
HLA-DRB1*04:05	1	19	33	LFKAFILDGDNLFPK	820	8.2	8.2
HLA-DRB1*13:02	1	19	33	LFKAFILDGDNLFPK	1500	15	15
HLA-DRB1*12:01	1	19	33	LFKAFILDGDNLFPK	1865	18.65	18.65
HLA-DPA1*03:01/DPB1*04:02	1	19	33	LFKAFILDGDNLFPK	2000	20	20
HLA-DQA1*05:01/DQB1*02:01	1	20	34	FKAFILDGDNLFPKV	1	0.01	0.01			FKAFILDGDNLFPKV	8	3	1	1	1	2	30.7692
HLA-DRB3*01:01	1	20	34	FKAFILDGDNLFPKV	3	0.03	0.03
HLA-DRB1*03:01	1	20	34	FKAFILDGDNLFPKV	130	1.3	1.3
HLA-DRB3*02:02	1	20	34	FKAFILDGDNLFPKV	440	4.4	4.4
HLA-DRB1*04:01	1	20	34	FKAFILDGDNLFPKV	660	6.6	6.6
HLA-DQA1*01:01/DQB1*05:01	1	20	34	FKAFILDGDNLFPKV	1200	12	12
HLA-DRB1*13:02	1	20	34	FKAFILDGDNLFPKV	1300	13	13
HLA-DRB1*04:05	1	20	34	FKAFILDGDNLFPKV	1400	14	14
HLA-DRB3*01:01	1	21	35	KAFILDGDNLFPKVA	4	0.04	0.04			KAFILDGDNLFPKVA	6	1	2		2	1	23.0769
HLA-DRB1*03:01	1	21	35	KAFILDGDNLFPKVA	140	1.4	1.4
HLA-DQA1*05:01/DQB1*02:01	1	21	35	KAFILDGDNLFPKVA	170	1.7	1.7
HLA-DRB3*02:02	1	21	35	KAFILDGDNLFPKVA	590	5.9	5.9
HLA-DRB1*04:01	1	21	35	KAFILDGDNLFPKVA	680	6.8	6.8
HLA-DRB1*13:02	1	21	35	KAFILDGDNLFPKVA	1500	15	15
HLA-DRB3*01:01	1	22	36	AFILDGDNLFPKVAP	9	0.09	0.09			AFILDGDNLFPKVAP	5	2		1	1	1	19.2308
HLA-DQA1*05:01/DQB1*02:01	1	22	36	AFILDGDNLFPKVAP	170	1.7	1.7
HLA-DRB1*03:01	1	22	36	AFILDGDNLFPKVAP	310	3.1	3.1
HLA-DRB3*02:02	1	22	36	AFILDGDNLFPKVAP	1100	11	11
HLA-DRB1*04:01	1	22	36	AFILDGDNLFPKVAP	1400	14	14
HLA-DRB3*01:01	1	23	37	FILDGDNLFPKVAPQ	87	0.87	0.87			FILDGDNLFPKVAPQ	4	1	2			1	15.3846
HLA-DQA1*05:01/DQB1*02:01	1	23	37	FILDGDNLFPKVAPQ	660	6.6	6.6
HLA-DRB1*03:01	1	23	37	FILDGDNLFPKVAPQ	790	7.9	7.9
HLA-DRB1*04:01	1	23	37	FILDGDNLFPKVAPQ	1400	14	14
HLA-DRB1*08:02	1	24	38	ILDGDNLFPKVAPQA	2000	20	20			ILDGDNLFPKVAPQA	1	1					3.84615
HLA-DRB1*07:01	1	25	39	LDGDNLFPKVAPQAI	400	4	4			LDGDNLFPKVAPQAI	4	3		1			15.3846
HLA-DRB1*01:01	1	25	39	LDGDNLFPKVAPQAI	1100	11	11
HLA-DRB1*08:02	1	25	39	LDGDNLFPKVAPQAI	1600	16	16
HLA-DRB4*01:01	1	25	39	LDGDNLFPKVAPQAI	1600	16	16
HLA-DRB1*07:01	1	26	40	DGDNLFPKVAPQAIS	400	4	4			DGDNLFPKVAPQAIS	4	1	2	1			15.3846
HLA-DRB4*01:01	1	26	40	DGDNLFPKVAPQAIS	820	8.2	8.2
HLA-DRB1*08:02	1	26	40	DGDNLFPKVAPQAIS	920	9.2	9.2
HLA-DRB1*01:01	1	26	40	DGDNLFPKVAPQAIS	1100	11	11
HLA-DRB1*07:01	1	27	41	GDNLFPKVAPQAISS	400	4	4			GDNLFPKVAPQAISS	4	1	2	1			15.3846
HLA-DRB1*08:02	1	27	41	GDNLFPKVAPQAISS	680	6.8	6.8
HLA-DRB4*01:01	1	27	41	GDNLFPKVAPQAISS	720	7.2	7.2
HLA-DRB1*01:01	1	27	41	GDNLFPKVAPQAISS	1100	11	11
HLA-DRB1*07:01	1	28	42	DNLFPKVAPQAISSV	370	3.7	3.7			DNLFPKVAPQAISSV	5	1	3	1			19.2308
HLA-DRB4*01:01	1	28	42	DNLFPKVAPQAISSV	570	5.7	5.7
HLA-DRB1*08:02	1	28	42	DNLFPKVAPQAISSV	670	6.7	6.7
HLA-DRB1*01:01	1	28	42	DNLFPKVAPQAISSV	930	9.3	9.3
HLA-DRB1*09:01	1	28	42	DNLFPKVAPQAISSV	2000	20	20
HLA-DRB1*07:01	1	29	43	NLFPKVAPQAISSVE	370	3.7	3.7			NLFPKVAPQAISSVE	4		3	1			15.3846
HLA-DRB4*01:01	1	29	43	NLFPKVAPQAISSVE	560	5.6	5.6
HLA-DRB1*08:02	1	29	43	NLFPKVAPQAISSVE	750	7.5	7.5
HLA-DRB1*01:01	1	29	43	NLFPKVAPQAISSVE	910	9.1	9.1
HLA-DRB1*07:01	1	30	44	LFPKVAPQAISSVEN	1100	11	11			LFPKVAPQAISSVEN	3	3					11.5385
HLA-DRB4*01:01	1	30	44	LFPKVAPQAISSVEN	1200	12	12
HLA-DRB1*08:02	1	30	44	LFPKVAPQAISSVEN	1800	18	18
HLA-DRB1*07:01	1	31	45	FPKVAPQAISSVENI	1200	12	12			FPKVAPQAISSVENI	2	2					7.69231
HLA-DRB4*01:01	1	31	45	FPKVAPQAISSVENI	1200	12	12
HLA-DQA1*04:01/DQB1*04:02	1	32	46	PKVAPQAISSVENIE	1300	13	13			PKVAPQAISSVENIE	2	2					7.69231
HLA-DRB4*01:01	1	32	46	PKVAPQAISSVENIE	1800	18	18
HLA-DQA1*04:01/DQB1*04:02	1	33	47	KVAPQAISSVENIEG	1500	15	15			KVAPQAISSVENIEG	1	1					3.84615
HLA-DQA1*05:01/DQB1*03:01	1	40	54	SSVENIEGNGGPGTI	1200	12	12			SSVENIEGNGGPGTI	1	1					3.84615
HLA-DQA1*05:01/DQB1*03:01	1	41	55	SVENIEGNGGPGTIK	810	8.1	8.1			SVENIEGNGGPGTIK	1		1				3.84615
HLA-DQA1*05:01/DQB1*03:01	1	42	56	VENIEGNGGPGTIKK	810	8.1	8.1			VENIEGNGGPGTIKK	1		1				3.84615
HLA-DQA1*05:01/DQB1*03:01	1	43	57	ENIEGNGGPGTIKKI	610	6.1	6.1			ENIEGNGGPGTIKKI	1		1				3.84615
HLA-DQA1*05:01/DQB1*03:01	1	44	58	NIEGNGGPGTIKKIS	650	6.5	6.5			NIEGNGGPGTIKKIS	1		1				3.84615
HLA-DQA1*05:01/DQB1*03:01	1	45	59	IEGNGGPGTIKKISF	810	8.1	8.1			IEGNGGPGTIKKISF	1		1				3.84615
HLA-DQA1*05:01/DQB1*03:01	1	46	60	EGNGGPGTIKKISFP	1400	14	14			EGNGGPGTIKKISFP	1	1					3.84615
HLA-DQA1*05:01/DQB1*03:01	1	47	61	GNGGPGTIKKISFPE	1600	16	16			GNGGPGTIKKISFPE	1	1					3.84615
HLA-DRB4*01:01	1	48	62	NGGPGTIKKISFPEG	1900	19	19			NGGPGTIKKISFPEG	1	1					3.84615
HLA-DRB4*01:01	1	49	63	GGPGTIKKISFPEGF	1800	18	18			GGPGTIKKISFPEGF	1	1					3.84615
HLA-DRB4*01:01	1	50	64	GPGTIKKISFPEGFP	1800	18	18			GPGTIKKISFPEGFP	2	2					7.69231
HLA-DPA1*01:03/DPB1*02:01	1	50	64	GPGTIKKISFPEGFP	2000	20	20
HLA-DPA1*01:03/DPB1*02:01	1	51	65	PGTIKKISFPEGFPF	960	9.6	9.6			PGTIKKISFPEGFPF	3	2	1				11.5385
HLA-DRB4*01:01	1	51	65	PGTIKKISFPEGFPF	1800	18	18
HLA-DRB1*12:01	1	51	65	PGTIKKISFPEGFPF	1875	18.75	18.75
HLA-DPA1*01:03/DPB1*02:01	1	52	66	GTIKKISFPEGFPFK	850	8.5	8.5			GTIKKISFPEGFPFK	2	1	1				7.69231
HLA-DRB4*01:01	1	52	66	GTIKKISFPEGFPFK	1800	18	18
HLA-DPA1*01:03/DPB1*02:01	1	53	67	TIKKISFPEGFPFKY	1200	12	12			TIKKISFPEGFPFKY	2	2					7.69231
HLA-DRB3*01:01	1	53	67	TIKKISFPEGFPFKY	2000	20	20
HLA-DPA1*01:03/DPB1*02:01	1	54	68	IKKISFPEGFPFKYV	990	9.9	9.9			IKKISFPEGFPFKYV	3	2	1				11.5385
HLA-DPA1*02:01/DPB1*05:01	1	54	68	IKKISFPEGFPFKYV	1100	11	11
HLA-DRB3*01:01	1	54	68	IKKISFPEGFPFKYV	1800	18	18
HLA-DPA1*01:03/DPB1*02:01	1	55	69	KKISFPEGFPFKYVK	1300	13	13			KKISFPEGFPFKYVK	2	2					7.69231
HLA-DPA1*02:01/DPB1*05:01	1	55	69	KKISFPEGFPFKYVK	1300	13	13
HLA-DPA1*01:03/DPB1*02:01	1	56	70	KISFPEGFPFKYVKD	1600	16	16			KISFPEGFPFKYVKD	2	2					7.69231
HLA-DPA1*02:01/DPB1*05:01	1	56	70	KISFPEGFPFKYVKD	1800	18	18
HLA-DPA1*01:03/DPB1*02:01	1	57	71	ISFPEGFPFKYVKDR	1900	19	19			ISFPEGFPFKYVKDR	1	1					3.84615
HLA-DRB1*04:05	1	59	73	FPEGFPFKYVKDRVD	1800	18	18			FPEGFPFKYVKDRVD	1	1					3.84615
HLA-DRB1*04:05	1	60	74	PEGFPFKYVKDRVDE	1000	10	10			PEGFPFKYVKDRVDE	1	1					3.84615
HLA-DRB3*01:01	1	61	75	EGFPFKYVKDRVDEV	150	1.5	1.5			EGFPFKYVKDRVDEV	4	1	1	1	1		15.3846
HLA-DRB1*03:01	1	61	75	EGFPFKYVKDRVDEV	470	4.7	4.7
HLA-DRB1*04:05	1	61	75	EGFPFKYVKDRVDEV	940	9.4	9.4
HLA-DQA1*05:01/DQB1*02:01	1	61	75	EGFPFKYVKDRVDEV	1600	16	16
HLA-DRB3*01:01	1	62	76	GFPFKYVKDRVDEVD	80	0.8	0.8			GFPFKYVKDRVDEVD	5	2	1	1		1	19.2308
HLA-DRB1*03:01	1	62	76	GFPFKYVKDRVDEVD	470	4.7	4.7
HLA-DRB1*04:05	1	62	76	GFPFKYVKDRVDEVD	920	9.2	9.2
HLA-DQA1*05:01/DQB1*02:01	1	62	76	GFPFKYVKDRVDEVD	1200	12	12
HLA-DQA1*01:01/DQB1*05:01	1	62	76	GFPFKYVKDRVDEVD	1800	18	18
HLA-DRB3*01:01	1	63	77	FPFKYVKDRVDEVDH	83	0.83	0.83			FPFKYVKDRVDEVDH	5	3		1		1	19.2308
HLA-DRB1*03:01	1	63	77	FPFKYVKDRVDEVDH	470	4.7	4.7
HLA-DRB1*04:05	1	63	77	FPFKYVKDRVDEVDH	1200	12	12
HLA-DQA1*05:01/DQB1*02:01	1	63	77	FPFKYVKDRVDEVDH	1400	14	14
HLA-DQA1*01:01/DQB1*05:01	1	63	77	FPFKYVKDRVDEVDH	1700	17	17
HLA-DRB3*01:01	1	64	78	PFKYVKDRVDEVDHT	80	0.8	0.8			PFKYVKDRVDEVDHT	5	3		1		1	19.2308
HLA-DRB1*03:01	1	64	78	PFKYVKDRVDEVDHT	470	4.7	4.7
HLA-DQA1*05:01/DQB1*02:01	1	64	78	PFKYVKDRVDEVDHT	1600	16	16
HLA-DQA1*01:01/DQB1*05:01	1	64	78	PFKYVKDRVDEVDHT	1900	19	19
HLA-DRB1*04:05	1	64	78	PFKYVKDRVDEVDHT	2000	20	20
HLA-DRB3*01:01	1	65	79	FKYVKDRVDEVDHTN	110	1.1	1.1			FKYVKDRVDEVDHTN	3	1		1	1		11.5385
HLA-DRB1*03:01	1	65	79	FKYVKDRVDEVDHTN	470	4.7	4.7
HLA-DQA1*05:01/DQB1*02:01	1	65	79	FKYVKDRVDEVDHTN	1800	18	18
HLA-DRB3*01:01	1	66	80	KYVKDRVDEVDHTNF	220	2.2	2.2			KYVKDRVDEVDHTNF	2		1	1			7.69231
HLA-DRB1*03:01	1	66	80	KYVKDRVDEVDHTNF	860	8.6	8.6
HLA-DRB3*01:01	1	67	81	YVKDRVDEVDHTNFK	550	5.5	5.5			YVKDRVDEVDHTNFK	2		2				7.69231
HLA-DRB1*03:01	1	67	81	YVKDRVDEVDHTNFK	880	8.8	8.8
HLA-DRB3*01:01	1	68	82	VKDRVDEVDHTNFKY	1500	15	15			VKDRVDEVDHTNFKY	1	1					3.84615
HLA-DPA1*01:03/DPB1*02:01	1	73	87	DEVDHTNFKYNYSVI	1300	13	13			DEVDHTNFKYNYSVI	1	1					3.84615
HLA-DRB3*02:02	1	74	88	EVDHTNFKYNYSVIE	310	3.1	3.1			EVDHTNFKYNYSVIE	6	4		2			23.0769
HLA-DRB1*04:05	1	74	88	EVDHTNFKYNYSVIE	460	4.6	4.6
HLA-DPA1*02:01/DPB1*01:01	1	74	88	EVDHTNFKYNYSVIE	1000	10	10
HLA-DPA1*01:03/DPB1*02:01	1	74	88	EVDHTNFKYNYSVIE	1200	12	12
HLA-DRB1*13:02	1	74	88	EVDHTNFKYNYSVIE	1200	12	12
HLA-DPA1*01/DPB1*04:01	1	74	88	EVDHTNFKYNYSVIE	1850	18.5	18.5
HLA-DRB3*02:02	1	75	89	VDHTNFKYNYSVIEG	170	1.7	1.7			VDHTNFKYNYSVIEG	7	4	1	1	1		26.9231
HLA-DRB1*04:05	1	75	89	VDHTNFKYNYSVIEG	380	3.8	3.8
HLA-DPA1*02:01/DPB1*01:01	1	75	89	VDHTNFKYNYSVIEG	670	6.7	6.7
HLA-DRB1*13:02	1	75	89	VDHTNFKYNYSVIEG	1200	12	12
HLA-DPA1*01:03/DPB1*02:01	1	75	89	VDHTNFKYNYSVIEG	1300	13	13
HLA-DPA1*02:01/DPB1*05:01	1	75	89	VDHTNFKYNYSVIEG	1400	14	14
HLA-DPA1*01/DPB1*04:01	1	75	89	VDHTNFKYNYSVIEG	1850	18.5	18.5
HLA-DRB3*02:02	1	76	90	DHTNFKYNYSVIEGG	150	1.5	1.5			DHTNFKYNYSVIEGG	8	5	1	1	1		30.7692
HLA-DRB1*04:05	1	76	90	DHTNFKYNYSVIEGG	370	3.7	3.7
HLA-DPA1*02:01/DPB1*01:01	1	76	90	DHTNFKYNYSVIEGG	690	6.9	6.9
HLA-DRB1*13:02	1	76	90	DHTNFKYNYSVIEGG	1300	13	13
HLA-DPA1*01:03/DPB1*02:01	1	76	90	DHTNFKYNYSVIEGG	1400	14	14
HLA-DPA1*01/DPB1*04:01	1	76	90	DHTNFKYNYSVIEGG	1900	19	19
HLA-DPA1*02:01/DPB1*05:01	1	76	90	DHTNFKYNYSVIEGG	1900	19	19
HLA-DRB1*09:01	1	76	90	DHTNFKYNYSVIEGG	1900	19	19
HLA-DRB3*02:02	1	77	91	HTNFKYNYSVIEGGP	140	1.4	1.4			HTNFKYNYSVIEGGP	9	6	1	1	1		34.6154
HLA-DRB1*04:05	1	77	91	HTNFKYNYSVIEGGP	390	3.9	3.9
HLA-DPA1*02:01/DPB1*01:01	1	77	91	HTNFKYNYSVIEGGP	720	7.2	7.2
HLA-DPA1*01:03/DPB1*02:01	1	77	91	HTNFKYNYSVIEGGP	1400	14	14
HLA-DRB1*13:02	1	77	91	HTNFKYNYSVIEGGP	1500	15	15
HLA-DQA1*01:02/DQB1*06:02	1	77	91	HTNFKYNYSVIEGGP	1600	16	16
HLA-DPA1*01/DPB1*04:01	1	77	91	HTNFKYNYSVIEGGP	1900	19	19
HLA-DPA1*02:01/DPB1*05:01	1	77	91	HTNFKYNYSVIEGGP	1900	19	19
HLA-DRB1*09:01	1	77	91	HTNFKYNYSVIEGGP	1900	19	19
HLA-DRB3*02:02	1	78	92	TNFKYNYSVIEGGPI	170	1.7	1.7			TNFKYNYSVIEGGPI	12	7	3	1	1		46.1538
HLA-DRB1*04:05	1	78	92	TNFKYNYSVIEGGPI	360	3.6	3.6
HLA-DPA1*02:01/DPB1*01:01	1	78	92	TNFKYNYSVIEGGPI	690	6.9	6.9
HLA-DRB1*07:01	1	78	92	TNFKYNYSVIEGGPI	710	7.1	7.1
HLA-DRB1*09:01	1	78	92	TNFKYNYSVIEGGPI	890	8.9	8.9
HLA-DRB1*13:02	1	78	92	TNFKYNYSVIEGGPI	1300	13	13
HLA-DPA1*01:03/DPB1*02:01	1	78	92	TNFKYNYSVIEGGPI	1400	14	14
HLA-DQA1*01:02/DQB1*06:02	1	78	92	TNFKYNYSVIEGGPI	1500	15	15
HLA-DRB5*01:01	1	78	92	TNFKYNYSVIEGGPI	1600	16	16
HLA-DPA1*01/DPB1*04:01	1	78	92	TNFKYNYSVIEGGPI	1800	18	18
HLA-DRB3*01:01	1	78	92	TNFKYNYSVIEGGPI	1800	18	18
HLA-DPA1*02:01/DPB1*05:01	1	78	92	TNFKYNYSVIEGGPI	2000	20	20
HLA-DRB3*02:02	1	79	93	NFKYNYSVIEGGPIG	270	2.7	2.7			NFKYNYSVIEGGPIG	8	5	2	1			30.7692
HLA-DRB1*04:05	1	79	93	NFKYNYSVIEGGPIG	600	6	6
HLA-DRB1*07:01	1	79	93	NFKYNYSVIEGGPIG	830	8.3	8.3
HLA-DPA1*02:01/DPB1*01:01	1	79	93	NFKYNYSVIEGGPIG	1200	12	12
HLA-DRB1*09:01	1	79	93	NFKYNYSVIEGGPIG	1200	12	12
HLA-DQA1*01:02/DQB1*06:02	1	79	93	NFKYNYSVIEGGPIG	1600	16	16
HLA-DPA1*01:03/DPB1*02:01	1	79	93	NFKYNYSVIEGGPIG	1800	18	18
HLA-DRB5*01:01	1	79	93	NFKYNYSVIEGGPIG	2000	20	20
HLA-DRB1*07:01	1	80	94	FKYNYSVIEGGPIGD	840	8.4	8.4			FKYNYSVIEGGPIGD	7	6	1				26.9231
HLA-DRB1*04:05	1	80	94	FKYNYSVIEGGPIGD	1100	11	11
HLA-DRB3*02:02	1	80	94	FKYNYSVIEGGPIGD	1400	14	14
HLA-DQA1*05:01/DQB1*03:01	1	80	94	FKYNYSVIEGGPIGD	1600	16	16
HLA-DQA1*01:02/DQB1*06:02	1	80	94	FKYNYSVIEGGPIGD	2000	20	20
HLA-DRB1*09:01	1	80	94	FKYNYSVIEGGPIGD	2000	20	20
HLA-DRB5*01:01	1	80	94	FKYNYSVIEGGPIGD	2000	20	20
HLA-DQA1*05:01/DQB1*03:01	1	81	95	KYNYSVIEGGPIGDT	620	6.2	6.2			KYNYSVIEGGPIGDT	4	3	1				15.3846
HLA-DRB1*07:01	1	81	95	KYNYSVIEGGPIGDT	1100	11	11
HLA-DRB1*09:01	1	81	95	KYNYSVIEGGPIGDT	2000	20	20
HLA-DRB5*01:01	1	81	95	KYNYSVIEGGPIGDT	2000	20	20
HLA-DQA1*05:01/DQB1*03:01	1	82	96	YNYSVIEGGPIGDTL	540	5.4	5.4			YNYSVIEGGPIGDTL	2	1	1				7.69231
HLA-DRB1*07:01	1	82	96	YNYSVIEGGPIGDTL	1400	14	14
HLA-DQA1*05:01/DQB1*03:01	1	83	97	NYSVIEGGPIGDTLE	540	5.4	5.4			NYSVIEGGPIGDTLE	1		1				3.84615
HLA-DQA1*05:01/DQB1*03:01	1	84	98	YSVIEGGPIGDTLEK	620	6.2	6.2			YSVIEGGPIGDTLEK	1		1				3.84615
HLA-DQA1*05:01/DQB1*03:01	1	85	99	SVIEGGPIGDTLEKI	890	8.9	8.9			SVIEGGPIGDTLEKI	1		1				3.84615
HLA-DQA1*05:01/DQB1*03:01	1	86	100	VIEGGPIGDTLEKIS	1600	16	16			VIEGGPIGDTLEKIS	1	1					3.84615
HLA-DRB1*13:02	1	91	105	PIGDTLEKISNEIKI	1600	16	16			PIGDTLEKISNEIKI	1	1					3.84615
HLA-DRB1*13:02	1	92	106	IGDTLEKISNEIKIV	950	9.5	9.5			IGDTLEKISNEIKIV	1		1				3.84615
HLA-DRB1*13:02	1	93	107	GDTLEKISNEIKIVA	940	9.4	9.4			GDTLEKISNEIKIVA	2	1	1				7.69231
HLA-DPA1*02:01/DPB1*05:01	1	93	107	GDTLEKISNEIKIVA	1800	18	18
HLA-DQA1*01:02/DQB1*06:02	1	94	108	DTLEKISNEIKIVAT	540	5.4	5.4			DTLEKISNEIKIVAT	3	2	1				11.5385
HLA-DRB1*13:02	1	94	108	DTLEKISNEIKIVAT	1100	11	11
HLA-DPA1*02:01/DPB1*05:01	1	94	108	DTLEKISNEIKIVAT	1800	18	18
HLA-DQA1*01:02/DQB1*06:02	1	95	109	TLEKISNEIKIVATP	390	3.9	3.9			TLEKISNEIKIVATP	2	1		1			7.69231
HLA-DRB1*13:02	1	95	109	TLEKISNEIKIVATP	1200	12	12
HLA-DQA1*01:02/DQB1*06:02	1	96	110	LEKISNEIKIVATPD	380	3.8	3.8			LEKISNEIKIVATPD	4	2	1	1			15.3846
HLA-DQA1*03:01/DQB1*03:02	1	96	110	LEKISNEIKIVATPD	890	8.9	8.9
HLA-DRB1*13:02	1	96	110	LEKISNEIKIVATPD	1800	18	18
HLA-DRB1*08:02	1	96	110	LEKISNEIKIVATPD	2000	20	20
HLA-DRB1*08:02	1	97	111	EKISNEIKIVATPDG	240	2.4	2.4			EKISNEIKIVATPDG	6	3	1	2			23.0769
HLA-DQA1*01:02/DQB1*06:02	1	97	111	EKISNEIKIVATPDG	360	3.6	3.6
HLA-DRB1*04:05	1	97	111	EKISNEIKIVATPDG	960	9.6	9.6
HLA-DQA1*03:01/DQB1*03:02	1	97	111	EKISNEIKIVATPDG	1100	11	11
HLA-DRB1*11:01	1	97	111	EKISNEIKIVATPDG	1300	13	13
HLA-DRB4*01:01	1	97	111	EKISNEIKIVATPDG	1500	15	15
HLA-DRB1*08:02	1	98	112	KISNEIKIVATPDGG	220	2.2	2.2			KISNEIKIVATPDGG	6	3	1	2			23.0769
HLA-DQA1*01:02/DQB1*06:02	1	98	112	KISNEIKIVATPDGG	370	3.7	3.7
HLA-DRB1*04:05	1	98	112	KISNEIKIVATPDGG	970	9.7	9.7
HLA-DQA1*03:01/DQB1*03:02	1	98	112	KISNEIKIVATPDGG	1400	14	14
HLA-DRB4*01:01	1	98	112	KISNEIKIVATPDGG	1600	16	16
HLA-DRB1*11:01	1	98	112	KISNEIKIVATPDGG	1700	17	17
HLA-DRB1*08:02	1	99	113	ISNEIKIVATPDGGS	210	2.1	2.1			ISNEIKIVATPDGGS	5	2	2	1			19.2308
HLA-DQA1*01:02/DQB1*06:02	1	99	113	ISNEIKIVATPDGGS	540	5.4	5.4
HLA-DRB1*04:05	1	99	113	ISNEIKIVATPDGGS	950	9.5	9.5
HLA-DQA1*03:01/DQB1*03:02	1	99	113	ISNEIKIVATPDGGS	1600	16	16
HLA-DRB4*01:01	1	99	113	ISNEIKIVATPDGGS	1600	16	16
HLA-DRB1*08:02	1	100	114	SNEIKIVATPDGGSI	200	2	2			SNEIKIVATPDGGSI	4	2	1	1			15.3846
HLA-DRB1*04:05	1	100	114	SNEIKIVATPDGGSI	980	9.8	9.8
HLA-DRB4*01:01	1	100	114	SNEIKIVATPDGGSI	1600	16	16
HLA-DQA1*03:01/DQB1*03:02	1	100	114	SNEIKIVATPDGGSI	1800	18	18
HLA-DRB1*08:02	1	101	115	NEIKIVATPDGGSIL	260	2.6	2.6			NEIKIVATPDGGSIL	2	1		1			7.69231
HLA-DRB4*01:01	1	101	115	NEIKIVATPDGGSIL	1700	17	17
HLA-DRB1*08:02	1	102	116	EIKIVATPDGGSILK	1100	11	11			EIKIVATPDGGSILK	2	2					7.69231
HLA-DQA1*05:01/DQB1*03:01	1	102	116	EIKIVATPDGGSILK	1800	18	18
HLA-DQA1*05:01/DQB1*03:01	1	103	117	IKIVATPDGGSILKI	1200	12	12			IKIVATPDGGSILKI	2	2					7.69231
HLA-DRB1*08:02	1	103	117	IKIVATPDGGSILKI	1300	13	13
HLA-DQA1*05:01/DQB1*03:01	1	104	118	KIVATPDGGSILKIS	700	7	7			KIVATPDGGSILKIS	1		1				3.84615
HLA-DQA1*05:01/DQB1*03:01	1	105	119	IVATPDGGSILKISN	700	7	7			IVATPDGGSILKISN	1		1				3.84615
HLA-DQA1*05:01/DQB1*03:01	1	106	120	VATPDGGSILKISNK	800	8	8			VATPDGGSILKISNK	1		1				3.84615
HLA-DQA1*05:01/DQB1*03:01	1	107	121	ATPDGGSILKISNKY	980	9.8	9.8			ATPDGGSILKISNKY	1		1				3.84615
HLA-DRB1*08:02	1	108	122	TPDGGSILKISNKYH	270	2.7	2.7			TPDGGSILKISNKYH	7	5	1	1			26.9231
HLA-DRB1*15:01	1	108	122	TPDGGSILKISNKYH	690	6.9	6.9
HLA-DRB1*12:01	1	108	122	TPDGGSILKISNKYH	1130	11.3	11.3
HLA-DRB1*11:01	1	108	122	TPDGGSILKISNKYH	1300	13	13
HLA-DRB5*01:01	1	108	122	TPDGGSILKISNKYH	1400	14	14
HLA-DQA1*05:01/DQB1*03:01	1	108	122	TPDGGSILKISNKYH	1500	15	15
HLA-DRB1*04:05	1	108	122	TPDGGSILKISNKYH	1700	17	17
HLA-DRB1*08:02	1	109	123	PDGGSILKISNKYHT	70	0.7	0.7			PDGGSILKISNKYHT	7	3	1	2		1	26.9231
HLA-DRB1*15:01	1	109	123	PDGGSILKISNKYHT	230	2.3	2.3
HLA-DRB1*11:01	1	109	123	PDGGSILKISNKYHT	480	4.8	4.8
HLA-DRB1*12:01	1	109	123	PDGGSILKISNKYHT	840	8.4	8.4
HLA-DRB5*01:01	1	109	123	PDGGSILKISNKYHT	1200	12	12
HLA-DRB1*04:05	1	109	123	PDGGSILKISNKYHT	1300	13	13
HLA-DPA1*02:01/DPB1*05:01	1	109	123	PDGGSILKISNKYHT	1500	15	15
HLA-DRB1*08:02	1	110	124	DGGSILKISNKYHTK	65	0.65	0.65			DGGSILKISNKYHTK	10	6	1	2		1	38.4615
HLA-DRB1*11:01	1	110	124	DGGSILKISNKYHTK	220	2.2	2.2
HLA-DRB1*15:01	1	110	124	DGGSILKISNKYHTK	220	2.2	2.2
HLA-DRB1*12:01	1	110	124	DGGSILKISNKYHTK	840	8.4	8.4
HLA-DRB5*01:01	1	110	124	DGGSILKISNKYHTK	1100	11	11
HLA-DRB1*04:05	1	110	124	DGGSILKISNKYHTK	1300	13	13
HLA-DPA1*02:01/DPB1*05:01	1	110	124	DGGSILKISNKYHTK	1600	16	16
HLA-DRB1*03:01	1	110	124	DGGSILKISNKYHTK	1600	16	16
HLA-DRB1*04:01	1	110	124	DGGSILKISNKYHTK	1700	17	17
HLA-DRB1*13:02	1	110	124	DGGSILKISNKYHTK	1800	18	18
HLA-DRB1*08:02	1	111	125	GGSILKISNKYHTKG	60	0.6	0.6			GGSILKISNKYHTKG	11	7	1	2		1	42.3077
HLA-DRB1*11:01	1	111	125	GGSILKISNKYHTKG	220	2.2	2.2
HLA-DRB1*15:01	1	111	125	GGSILKISNKYHTKG	230	2.3	2.3
HLA-DRB1*12:01	1	111	125	GGSILKISNKYHTKG	935	9.35	9.35
HLA-DRB5*01:01	1	111	125	GGSILKISNKYHTKG	1100	11	11
HLA-DRB1*04:05	1	111	125	GGSILKISNKYHTKG	1300	13	13
HLA-DPA1*02:01/DPB1*05:01	1	111	125	GGSILKISNKYHTKG	1600	16	16
HLA-DRB1*04:01	1	111	125	GGSILKISNKYHTKG	1600	16	16
HLA-DRB1*03:01	1	111	125	GGSILKISNKYHTKG	1700	17	17
HLA-DRB1*13:02	1	111	125	GGSILKISNKYHTKG	1800	18	18
HLA-DRB4*01:01	1	111	125	GGSILKISNKYHTKG	2000	20	20
HLA-DRB1*08:02	1	112	126	GSILKISNKYHTKGD	70	0.7	0.7			GSILKISNKYHTKGD	9	6		2		1	34.6154
HLA-DRB1*11:01	1	112	126	GSILKISNKYHTKGD	220	2.2	2.2
HLA-DRB1*15:01	1	112	126	GSILKISNKYHTKGD	260	2.6	2.6
HLA-DRB1*12:01	1	112	126	GSILKISNKYHTKGD	1085	10.85	10.85
HLA-DRB5*01:01	1	112	126	GSILKISNKYHTKGD	1200	12	12
HLA-DRB1*04:05	1	112	126	GSILKISNKYHTKGD	1400	14	14
HLA-DPA1*02:01/DPB1*05:01	1	112	126	GSILKISNKYHTKGD	1700	17	17
HLA-DRB1*03:01	1	112	126	GSILKISNKYHTKGD	1900	19	19
HLA-DRB1*13:02	1	112	126	GSILKISNKYHTKGD	2000	20	20
HLA-DRB1*11:01	1	113	127	SILKISNKYHTKGDH	300	3	3			SILKISNKYHTKGDH	5	2	1	2			19.2308
HLA-DRB1*08:02	1	113	127	SILKISNKYHTKGDH	460	4.6	4.6
HLA-DRB1*15:01	1	113	127	SILKISNKYHTKGDH	760	7.6	7.6
HLA-DRB1*12:01	1	113	127	SILKISNKYHTKGDH	1405	14.05	14.05
HLA-DRB5*01:01	1	113	127	SILKISNKYHTKGDH	2000	20	20
HLA-DRB1*11:01	1	114	128	ILKISNKYHTKGDHE	770	7.7	7.7			ILKISNKYHTKGDHE	2		2				7.69231
HLA-DRB1*08:02	1	114	128	ILKISNKYHTKGDHE	790	7.9	7.9
HLA-DPA1*03:01/DPB1*04:02	1	133	147	QVKASKEMGETLLRA	1500	15	15			QVKASKEMGETLLRA	3	3					11.5385
HLA-DQA1*01:02/DQB1*06:02	1	133	147	QVKASKEMGETLLRA	1600	16	16
HLA-DPA1*02:01/DPB1*05:01	1	133	147	QVKASKEMGETLLRA	2000	20	20
HLA-DQA1*01:02/DQB1*06:02	1	134	148	VKASKEMGETLLRAV	1100	11	11			VKASKEMGETLLRAV	3	3					11.5385
HLA-DPA1*03:01/DPB1*04:02	1	134	148	VKASKEMGETLLRAV	1200	12	12
HLA-DPA1*02:01/DPB1*05:01	1	134	148	VKASKEMGETLLRAV	1400	14	14
HLA-DQA1*01:02/DQB1*06:02	1	135	149	KASKEMGETLLRAVE	1100	11	11			KASKEMGETLLRAVE	3	3					11.5385
HLA-DPA1*02:01/DPB1*05:01	1	135	149	KASKEMGETLLRAVE	1200	12	12
HLA-DPA1*03:01/DPB1*04:02	1	135	149	KASKEMGETLLRAVE	1200	12	12
HLA-DQA1*01:02/DQB1*06:02	1	136	150	ASKEMGETLLRAVES	900	9	9			ASKEMGETLLRAVES	4	3	1				15.3846
HLA-DPA1*03:01/DPB1*04:02	1	136	150	ASKEMGETLLRAVES	1200	12	12
HLA-DPA1*02:01/DPB1*05:01	1	136	150	ASKEMGETLLRAVES	1300	13	13
HLA-DQA1*04:01/DQB1*04:02	1	136	150	ASKEMGETLLRAVES	2000	20	20
HLA-DQA1*01:02/DQB1*06:02	1	137	151	SKEMGETLLRAVESY	770	7.7	7.7			SKEMGETLLRAVESY	3	2	1				11.5385
HLA-DPA1*03:01/DPB1*04:02	1	137	151	SKEMGETLLRAVESY	1200	12	12
HLA-DQA1*04:01/DQB1*04:02	1	137	151	SKEMGETLLRAVESY	1900	19	19
HLA-DQA1*01:02/DQB1*06:02	1	138	152	KEMGETLLRAVESYL	830	8.3	8.3			KEMGETLLRAVESYL	9	7	2				34.6154
HLA-DPA1*02:01/DPB1*05:01	1	138	152	KEMGETLLRAVESYL	910	9.1	9.1
HLA-DPA1*02:01/DPB1*01:01	1	138	152	KEMGETLLRAVESYL	1200	12	12
HLA-DPA1*01/DPB1*04:01	1	138	152	KEMGETLLRAVESYL	1450	14.5	14.5
HLA-DRB1*12:01	1	138	152	KEMGETLLRAVESYL	1550	15.5	15.5
HLA-DRB1*08:02	1	138	152	KEMGETLLRAVESYL	1600	16	16
HLA-DRB1*09:01	1	138	152	KEMGETLLRAVESYL	1700	17	17
HLA-DPA1*03:01/DPB1*04:02	1	138	152	KEMGETLLRAVESYL	1800	18	18
HLA-DRB1*07:01	1	138	152	KEMGETLLRAVESYL	1900	19	19
HLA-DRB1*15:01	1	139	153	EMGETLLRAVESYLL	39	0.39	0.39			EMGETLLRAVESYLL	17	8	5	3		1	65.3846
HLA-DRB1*07:01	1	139	153	EMGETLLRAVESYLL	210	2.1	2.1
HLA-DPA1*02:01/DPB1*05:01	1	139	153	EMGETLLRAVESYLL	290	2.9	2.9
HLA-DRB1*09:01	1	139	153	EMGETLLRAVESYLL	430	4.3	4.3
HLA-DRB1*01:01	1	139	153	EMGETLLRAVESYLL	560	5.6	5.6
HLA-DRB1*08:02	1	139	153	EMGETLLRAVESYLL	630	6.3	6.3
HLA-DRB5*01:01	1	139	153	EMGETLLRAVESYLL	700	7	7
HLA-DRB1*12:01	1	139	153	EMGETLLRAVESYLL	770	7.7	7.7
HLA-DPA1*02:01/DPB1*01:01	1	139	153	EMGETLLRAVESYLL	960	9.6	9.6
HLA-DQA1*01:02/DQB1*06:02	1	139	153	EMGETLLRAVESYLL	1000	10	10
HLA-DPA1*01/DPB1*04:01	1	139	153	EMGETLLRAVESYLL	1075	10.75	10.75
HLA-DRB1*04:05	1	139	153	EMGETLLRAVESYLL	1200	12	12
HLA-DPA1*03:01/DPB1*04:02	1	139	153	EMGETLLRAVESYLL	1600	16	16
HLA-DQA1*05:01/DQB1*02:01	1	139	153	EMGETLLRAVESYLL	1800	18	18
HLA-DPA1*01:03/DPB1*02:01	1	139	153	EMGETLLRAVESYLL	1900	19	19
HLA-DRB1*13:02	1	139	153	EMGETLLRAVESYLL	1900	19	19
HLA-DRB3*01:01	1	139	153	EMGETLLRAVESYLL	1900	19	19
HLA-DPA1*02:01/DPB1*05:01	1	140	154	MGETLLRAVESYLLA	1	0.01	0.01			MGETLLRAVESYLLA	19	7	5	5		2	73.0769
HLA-DRB1*15:01	1	140	154	MGETLLRAVESYLLA	39	0.39	0.39
HLA-DRB1*07:01	1	140	154	MGETLLRAVESYLLA	240	2.4	2.4
HLA-DRB1*08:02	1	140	154	MGETLLRAVESYLLA	260	2.6	2.6
HLA-DPA1*02:01/DPB1*01:01	1	140	154	MGETLLRAVESYLLA	300	3	3
HLA-DRB1*01:01	1	140	154	MGETLLRAVESYLLA	370	3.7	3.7
HLA-DRB1*09:01	1	140	154	MGETLLRAVESYLLA	410	4.1	4.1
HLA-DPA1*01/DPB1*04:01	1	140	154	MGETLLRAVESYLLA	620	6.2	6.2
HLA-DPA1*01:03/DPB1*02:01	1	140	154	MGETLLRAVESYLLA	640	6.4	6.4
HLA-DRB5*01:01	1	140	154	MGETLLRAVESYLLA	680	6.8	6.8
HLA-DRB1*12:01	1	140	154	MGETLLRAVESYLLA	805	8.05	8.05
HLA-DRB1*04:05	1	140	154	MGETLLRAVESYLLA	990	9.9	9.9
HLA-DRB1*04:01	1	140	154	MGETLLRAVESYLLA	1100	11	11
HLA-DPA1*03:01/DPB1*04:02	1	140	154	MGETLLRAVESYLLA	1300	13	13
HLA-DQA1*03:01/DQB1*03:02	1	140	154	MGETLLRAVESYLLA	1600	16	16
HLA-DRB3*01:01	1	140	154	MGETLLRAVESYLLA	1700	17	17
HLA-DRB3*02:02	1	140	154	MGETLLRAVESYLLA	1700	17	17
HLA-DQA1*01:02/DQB1*06:02	1	140	154	MGETLLRAVESYLLA	2000	20	20
HLA-DRB1*13:02	1	140	154	MGETLLRAVESYLLA	2000	20	20
HLA-DPA1*02:01/DPB1*05:01	1	141	155	GETLLRAVESYLLAH	1	0.01	0.01			GETLLRAVESYLLAH	19	6	7	4		2	73.0769
HLA-DRB1*15:01	1	141	155	GETLLRAVESYLLAH	39	0.39	0.39
HLA-DRB1*01:01	1	141	155	GETLLRAVESYLLAH	240	2.4	2.4
HLA-DRB1*08:02	1	141	155	GETLLRAVESYLLAH	260	2.6	2.6
HLA-DPA1*02:01/DPB1*01:01	1	141	155	GETLLRAVESYLLAH	300	3	3
HLA-DRB1*07:01	1	141	155	GETLLRAVESYLLAH	310	3.1	3.1
HLA-DRB1*09:01	1	141	155	GETLLRAVESYLLAH	520	5.2	5.2
HLA-DPA1*01/DPB1*04:01	1	141	155	GETLLRAVESYLLAH	575	5.75	5.75
HLA-DPA1*01:03/DPB1*02:01	1	141	155	GETLLRAVESYLLAH	630	6.3	6.3
HLA-DRB1*04:01	1	141	155	GETLLRAVESYLLAH	640	6.4	6.4
HLA-DRB5*01:01	1	141	155	GETLLRAVESYLLAH	680	6.8	6.8
HLA-DRB1*12:01	1	141	155	GETLLRAVESYLLAH	885	8.85	8.85
HLA-DRB1*04:05	1	141	155	GETLLRAVESYLLAH	900	9	9
HLA-DPA1*03:01/DPB1*04:02	1	141	155	GETLLRAVESYLLAH	1100	11	11
HLA-DQA1*03:01/DQB1*03:02	1	141	155	GETLLRAVESYLLAH	1200	12	12
HLA-DRB3*02:02	1	141	155	GETLLRAVESYLLAH	1400	14	14
HLA-DQA1*05:01/DQB1*02:01	1	141	155	GETLLRAVESYLLAH	1600	16	16
HLA-DRB3*01:01	1	141	155	GETLLRAVESYLLAH	1700	17	17
HLA-DQA1*01:01/DQB1*05:01	1	141	155	GETLLRAVESYLLAH	1800	18	18
HLA-DPA1*02:01/DPB1*05:01	1	142	156	ETLLRAVESYLLAHS	1	0.01	0.01			ETLLRAVESYLLAHS	18	6	6	3	1	2	69.2308
HLA-DRB1*15:01	1	142	156	ETLLRAVESYLLAHS	37	0.37	0.37
HLA-DRB1*08:02	1	142	156	ETLLRAVESYLLAHS	120	1.2	1.2
HLA-DRB1*01:01	1	142	156	ETLLRAVESYLLAHS	220	2.2	2.2
HLA-DPA1*02:01/DPB1*01:01	1	142	156	ETLLRAVESYLLAHS	300	3	3
HLA-DRB1*07:01	1	142	156	ETLLRAVESYLLAHS	400	4	4
HLA-DPA1*01/DPB1*04:01	1	142	156	ETLLRAVESYLLAHS	565	5.65	5.65
HLA-DRB1*04:01	1	142	156	ETLLRAVESYLLAHS	600	6	6
HLA-DPA1*01:03/DPB1*02:01	1	142	156	ETLLRAVESYLLAHS	620	6.2	6.2
HLA-DRB1*09:01	1	142	156	ETLLRAVESYLLAHS	620	6.2	6.2
HLA-DRB5*01:01	1	142	156	ETLLRAVESYLLAHS	670	6.7	6.7
HLA-DRB1*12:01	1	142	156	ETLLRAVESYLLAHS	895	8.95	8.95
HLA-DPA1*03:01/DPB1*04:02	1	142	156	ETLLRAVESYLLAHS	1100	11	11
HLA-DRB1*04:05	1	142	156	ETLLRAVESYLLAHS	1100	11	11
HLA-DQA1*01:01/DQB1*05:01	1	142	156	ETLLRAVESYLLAHS	1300	13	13
HLA-DQA1*01:02/DQB1*06:02	1	142	156	ETLLRAVESYLLAHS	1300	13	13
HLA-DRB3*02:02	1	142	156	ETLLRAVESYLLAHS	1400	14	14
HLA-DRB3*01:01	1	142	156	ETLLRAVESYLLAHS	1900	19	19
HLA-DPA1*02:01/DPB1*05:01	1	143	157	TLLRAVESYLLAHSD	1	0.01	0.01			TLLRAVESYLLAHSD	18	7	5	3	1	2	69.2308
HLA-DRB1*15:01	1	143	157	TLLRAVESYLLAHSD	46	0.46	0.46
HLA-DRB1*08:02	1	143	157	TLLRAVESYLLAHSD	160	1.6	1.6
HLA-DPA1*02:01/DPB1*01:01	1	143	157	TLLRAVESYLLAHSD	300	3	3
HLA-DRB1*01:01	1	143	157	TLLRAVESYLLAHSD	340	3.4	3.4
HLA-DRB1*07:01	1	143	157	TLLRAVESYLLAHSD	450	4.5	4.5
HLA-DPA1*01/DPB1*04:01	1	143	157	TLLRAVESYLLAHSD	565	5.65	5.65
HLA-DPA1*01:03/DPB1*02:01	1	143	157	TLLRAVESYLLAHSD	620	6.2	6.2
HLA-DRB1*04:01	1	143	157	TLLRAVESYLLAHSD	630	6.3	6.3
HLA-DRB5*01:01	1	143	157	TLLRAVESYLLAHSD	700	7	7
HLA-DRB1*09:01	1	143	157	TLLRAVESYLLAHSD	820	8.2	8.2
HLA-DQA1*01:02/DQB1*06:02	1	143	157	TLLRAVESYLLAHSD	1100	11	11
HLA-DRB1*12:01	1	143	157	TLLRAVESYLLAHSD	1140	11.4	11.4
HLA-DPA1*03:01/DPB1*04:02	1	143	157	TLLRAVESYLLAHSD	1200	12	12
HLA-DQA1*01:01/DQB1*05:01	1	143	157	TLLRAVESYLLAHSD	1200	12	12
HLA-DRB1*04:05	1	143	157	TLLRAVESYLLAHSD	1200	12	12
HLA-DQA1*03:01/DQB1*03:02	1	143	157	TLLRAVESYLLAHSD	1600	16	16
HLA-DRB3*02:02	1	143	157	TLLRAVESYLLAHSD	1600	16	16
HLA-DPA1*02:01/DPB1*05:01	1	144	158	LLRAVESYLLAHSDA	1	0.01	0.01			LLRAVESYLLAHSDA	15	7	5	2		1	57.6923
HLA-DRB1*15:01	1	144	158	LLRAVESYLLAHSDA	250	2.5	2.5
HLA-DPA1*02:01/DPB1*01:01	1	144	158	LLRAVESYLLAHSDA	300	3	3
HLA-DRB1*08:02	1	144	158	LLRAVESYLLAHSDA	520	5.2	5.2
HLA-DRB1*01:01	1	144	158	LLRAVESYLLAHSDA	620	6.2	6.2
HLA-DRB1*07:01	1	144	158	LLRAVESYLLAHSDA	630	6.3	6.3
HLA-DPA1*01/DPB1*04:01	1	144	158	LLRAVESYLLAHSDA	635	6.35	6.35
HLA-DPA1*01:03/DPB1*02:01	1	144	158	LLRAVESYLLAHSDA	680	6.8	6.8
HLA-DRB1*04:05	1	144	158	LLRAVESYLLAHSDA	1200	12	12
HLA-DPA1*03:01/DPB1*04:02	1	144	158	LLRAVESYLLAHSDA	1300	13	13
HLA-DQA1*01:01/DQB1*05:01	1	144	158	LLRAVESYLLAHSDA	1300	13	13
HLA-DQA1*01:02/DQB1*06:02	1	144	158	LLRAVESYLLAHSDA	1400	14	14
HLA-DRB1*09:01	1	144	158	LLRAVESYLLAHSDA	1400	14	14
HLA-DRB1*04:01	1	144	158	LLRAVESYLLAHSDA	1700	17	17
HLA-DRB5*01:01	1	144	158	LLRAVESYLLAHSDA	2000	20	20
HLA-DPA1*02:01/DPB1*05:01	1	145	159	LRAVESYLLAHSDAY	37	0.37	0.37			LRAVESYLLAHSDAY	19	13	3	2		1	73.0769
HLA-DRB1*15:01	1	145	159	LRAVESYLLAHSDAY	270	2.7	2.7
HLA-DPA1*02:01/DPB1*01:01	1	145	159	LRAVESYLLAHSDAY	300	3	3
HLA-DRB1*08:02	1	145	159	LRAVESYLLAHSDAY	570	5.7	5.7
HLA-DRB1*07:01	1	145	159	LRAVESYLLAHSDAY	730	7.3	7.3
HLA-DRB1*09:01	1	145	159	LRAVESYLLAHSDAY	850	8.5	8.5
HLA-DPA1*01/DPB1*04:01	1	145	159	LRAVESYLLAHSDAY	1025	10.25	10.25
HLA-DQA1*01:01/DQB1*05:01	1	145	159	LRAVESYLLAHSDAY	1100	11	11
HLA-DRB1*04:01	1	145	159	LRAVESYLLAHSDAY	1200	12	12
HLA-DRB1*04:05	1	145	159	LRAVESYLLAHSDAY	1200	12	12
HLA-DRB5*01:01	1	145	159	LRAVESYLLAHSDAY	1200	12	12
HLA-DRB1*12:01	1	145	159	LRAVESYLLAHSDAY	1290	12.9	12.9
HLA-DRB1*01:01	1	145	159	LRAVESYLLAHSDAY	1300	13	13
HLA-DRB3*01:01	1	145	159	LRAVESYLLAHSDAY	1300	13	13
HLA-DQA1*05:01/DQB1*02:01	1	145	159	LRAVESYLLAHSDAY	1500	15	15
HLA-DPA1*01:03/DPB1*02:01	1	145	159	LRAVESYLLAHSDAY	1600	16	16
HLA-DPA1*03:01/DPB1*04:02	1	145	159	LRAVESYLLAHSDAY	1700	17	17
HLA-DQA1*03:01/DQB1*03:02	1	145	159	LRAVESYLLAHSDAY	1800	18	18
HLA-DQA1*01:02/DQB1*06:02	1	145	159	LRAVESYLLAHSDAY	1900	19	19
HLA-DPA1*02:01/DPB1*01:01	1	146	160	RAVESYLLAHSDAYN	520	5.2	5.2			RAVESYLLAHSDAYN	11	9	2				42.3077
HLA-DRB1*08:02	1	146	160	RAVESYLLAHSDAYN	570	5.7	5.7
HLA-DQA1*01:01/DQB1*05:01	1	146	160	RAVESYLLAHSDAYN	1100	11	11
HLA-DPA1*02:01/DPB1*05:01	1	146	160	RAVESYLLAHSDAYN	1200	12	12
HLA-DRB3*01:01	1	146	160	RAVESYLLAHSDAYN	1300	13	13
HLA-DRB1*12:01	1	146	160	RAVESYLLAHSDAYN	1470	14.7	14.7
HLA-DQA1*05:01/DQB1*02:01	1	146	160	RAVESYLLAHSDAYN	1500	15	15
HLA-DRB3*02:02	1	146	160	RAVESYLLAHSDAYN	1500	15	15
HLA-DPA1*01/DPB1*04:01	1	146	160	RAVESYLLAHSDAYN	1650	16.5	16.5
HLA-DRB1*04:01	1	146	160	RAVESYLLAHSDAYN	1700	17	17
HLA-DPA1*01:03/DPB1*02:01	1	146	160	RAVESYLLAHSDAYN	1900	19	19

## Sheet: MAPPs_T_cell_epitopes_consensus
Peptide_sequence	Protein	Protein Length	Initial position	Last position	Covered sequence length
GVFNYETETTSVIPAARLFKAFILDGDNLFPKVAPQA	rBetV1	160	2	38	37
FPFKYVKDRVDEVDH	rBetV1	160	63	77	15
VKASKEMGETLLRAVESYLLAHSDAYN	rBetV1	160	134	160	27
