# Supplementary material for: Assessing MAPPs assay as a tool to predict the immunogenicity potential of protein therapeutics
Source: Life Sci Alliance. 2023 Oct 13;7(1):e202302095. doi: 10.26508/lsa.202302095 (PMC10576005; doi:10.26508/lsa.202302095)
Supplement: Supplementary file 3 [file LSA-2023-02095_TableS3.xlsx]

## Sheet: Protein sequence
Compound	Chain type	Source info	Sequence
KLH	KLH1	https://www.uniprot.org/uniprot/Q6KC56	MLSVRLLIVVLALANAENLVRKSVEHLTQEETLDLQAALRELQMDSSSIGFQKIAAAHGA PASCVHKDTSIACCIHGMPTFPHWHRAYVVHMERALQTKRRTSGLPYWDWTEPITQLPSL AADPVYIDSQGGKAHTNYWYRGNIDFLDKKTNRAVDDRLFEKVKPGQHTHLMESVLDALE QDEFCKFEIQFELAHNAIHYLVGGKHDYSMANLEYTAYDPIFFLHHSNVDRIFAIWQRLQ ELRNKDPKAMDCAQELLHQKMEPFSWEDNDIPLTNEHSTPADLFDYCELHYDYDTLNLNG MTPEELKTYLDERSSRARAFASFRLKGFGGSANVFVYVCIPDDNDRNDDHCEKAGDFFVL GGPSEMKWQFYRPYLFDLSDTVHKMGMKLDGHY…
KLH	KLH2	https://www.uniprot.org/uniprot/Q6KC55	MWTILALLTATLLFEGAFSVDTVVRKNVDSLSSDEVLALEKALDDLQQDDSNQGYQAIAG YHGVPTMCVDKHEKNVACCLHGMPSFPLWHRLYVVQLERALIRKKATISIPYWDWTSELT HLPELVSHPLFVGTEGGKAHDNSWYRADITFLNKKTSRAVDDRLFEKVQPGHHTRLMEGI LDALEQDEFCKFEIQFELAHNAIHYLVGGRHTYSMSHLEYTSYDPLFFLHHSNTDRIFAI WQRLQQLRGKDPNSADCAHNLIHTPMEPFDRDTNPLDLTREHAKPADSFDYGRLGYQYDD LSLNGMSPEELNVYLGERAAKERTFASFILSGFGGSANVVVYVCRPAHDEISDDQCIKAG DFFLLGGPTEMKWGFYRAYHFDVTDSVASIDDD…
*Chart_KLH1_5_percentile_rank: The in-silico analysis of KLH1 chain was performed just on the DR-alleles, due to the fact that the anti-HLA-DR antibody does not bind to HLA-DP and DQ alleles; threshold percentile rank≤ 5 due to the high number of peptides
*Chart_KLH2_5_percentile_rank: The in-silico analysis of KLH2 chain was performed just on the DR-alleles, due to the fact that the anti-HLA-DR antibody does not bind to HLA-DP and DQ alleles; threshold percentile rank≤ 5 due to the high number of peptides

## Sheet: Chart_KLH1_5_percentile_rank
allele	seq_num	start	end	peptide	percentile_rank	adjusted percentile rank	percentile_rank				peptide	sorted peptide	n# of DR alleles bound	top 2-5%	top 1-2%	top 1%
HLA-DRB1*01:01	1	1	15	MLSVRLLIVVLALAN	230	2.3	2.3				MLSVRLLIVVLALAN	MLSVRLLIVVLALAN	3	3
HLA-DRB1*04:05	1	1	15	MLSVRLLIVVLALAN	240	2.4					MLSVRLLIVVLALAN
HLA-DRB1*08:02	1	1	15	MLSVRLLIVVLALAN	270	2.7					MLSVRLLIVVLALAN
HLA-DRB1*04:05	1	2	16	LSVRLLIVVLALANA	240	2.4	2.4				LSVRLLIVVLALANA	LSVRLLIVVLALANA	4	4
HLA-DRB1*01:01	1	2	16	LSVRLLIVVLALANA	250	2.5					LSVRLLIVVLALANA			1
HLA-DRB1*08:02	1	2	16	LSVRLLIVVLALANA	270	2.7					LSVRLLIVVLALANA
HLA-DRB1*04:01	1	2	16	LSVRLLIVVLALANA	500	5					LSVRLLIVVLALANA
HLA-DRB1*04:05	1	3	17	SVRLLIVVLALANAE	210	2.1	2.1				SVRLLIVVLALANAE	SVRLLIVVLALANAE	3	3
HLA-DRB1*08:02	1	3	17	SVRLLIVVLALANAE	270	2.7					SVRLLIVVLALANAE
HLA-DRB1*01:01	1	3	17	SVRLLIVVLALANAE	370	3.7					SVRLLIVVLALANAE
HLA-DRB1*04:05	1	4	18	VRLLIVVLALANAEN	210	2.1	2.1				VRLLIVVLALANAEN	VRLLIVVLALANAEN	3	3
HLA-DRB1*08:02	1	4	18	VRLLIVVLALANAEN	270	2.7					VRLLIVVLALANAEN
HLA-DRB1*01:01	1	4	18	VRLLIVVLALANAEN	460	4.6					VRLLIVVLALANAEN
HLA-DRB1*04:05	1	5	19	RLLIVVLALANAENL	210	2.1	2.1				RLLIVVLALANAENL	RLLIVVLALANAENL	4	4
HLA-DRB1*12:01	1	5	19	RLLIVVLALANAENL	420	4.2					RLLIVVLALANAENL
HLA-DRB1*01:01	1	5	19	RLLIVVLALANAENL	460	4.6					RLLIVVLALANAENL
HLA-DRB1*08:02	1	5	19	RLLIVVLALANAENL	460	4.6					RLLIVVLALANAENL
HLA-DRB1*08:02	1	6	20	LLIVVLALANAENLV	220	2.2	2.2				LLIVVLALANAENLV	LLIVVLALANAENLV	4	4
HLA-DRB1*04:05	1	6	20	LLIVVLALANAENLV	280	2.8					LLIVVLALANAENLV
HLA-DRB1*12:01	1	6	20	LLIVVLALANAENLV	370	3.7					LLIVVLALANAENLV
HLA-DRB1*13:02	1	6	20	LLIVVLALANAENLV	440	4.4					LLIVVLALANAENLV
HLA-DRB1*04:05	1	7	21	LIVVLALANAENLVR	210	2.1	2.1				LIVVLALANAENLVR	LIVVLALANAENLVR	5	5
HLA-DRB1*08:02	1	7	21	LIVVLALANAENLVR	260	2.6					LIVVLALANAENLVR
HLA-DRB3*02:02	1	7	21	LIVVLALANAENLVR	420	4.2					LIVVLALANAENLVR
HLA-DRB1*13:02	1	7	21	LIVVLALANAENLVR	430	4.3					LIVVLALANAENLVR
HLA-DRB1*12:01	1	7	21	LIVVLALANAENLVR	500	5					LIVVLALANAENLVR
HLA-DRB1*04:05	1	8	22	IVVLALANAENLVRK	210	2.1	2.1				IVVLALANAENLVRK	IVVLALANAENLVRK	4	4
HLA-DRB1*08:02	1	8	22	IVVLALANAENLVRK	290	2.9					IVVLALANAENLVRK
HLA-DRB3*02:02	1	8	22	IVVLALANAENLVRK	320	3.2					IVVLALANAENLVRK
HLA-DRB1*13:02	1	8	22	IVVLALANAENLVRK	450	4.5					IVVLALANAENLVRK
HLA-DRB1*04:05	1	9	23	VVLALANAENLVRKS	350	3.5	3.5				VVLALANAENLVRKS	VVLALANAENLVRKS	3	3
HLA-DRB3*02:02	1	9	23	VVLALANAENLVRKS	350	3.5					VVLALANAENLVRKS
HLA-DRB1*13:02	1	9	23	VVLALANAENLVRKS	450	4.5					VVLALANAENLVRKS
HLA-DRB3*02:02	1	10	24	VLALANAENLVRKSV	500	5	5				VLALANAENLVRKSV	VLALANAENLVRKSV	1	1
HLA-DRB4*01:01	1	33	47	LDLQAALRELQMDSS	220	2.2	2.2				LDLQAALRELQMDSS	LDLQAALRELQMDSS	1	1
HLA-DRB4*01:01	1	34	48	DLQAALRELQMDSSS	220	2.2	2.2				DLQAALRELQMDSSS	DLQAALRELQMDSSS	1	1
HLA-DRB4*01:01	1	35	49	LQAALRELQMDSSSI	220	2.2	2.2				LQAALRELQMDSSSI	LQAALRELQMDSSSI	1	1
HLA-DRB4*01:01	1	36	50	QAALRELQMDSSSIG	210	2.1	2.1				QAALRELQMDSSSIG	QAALRELQMDSSSIG	1	1
HLA-DRB4*01:01	1	37	51	AALRELQMDSSSIGF	220	2.2	2.2				AALRELQMDSSSIGF	AALRELQMDSSSIGF	1	1
HLA-DRB3*02:02	1	39	53	LRELQMDSSSIGFQK	450	4.5	4.5				LRELQMDSSSIGFQK	LRELQMDSSSIGFQK	1	1
HLA-DRB1*08:02	1	45	59	DSSSIGFQKIAAAHG	140	1.4	1.4				DSSSIGFQKIAAAHG	DSSSIGFQKIAAAHG	2	1	1
HLA-DRB1*01:01	1	45	59	DSSSIGFQKIAAAHG	360	3.6					DSSSIGFQKIAAAHG
HLA-DRB1*08:02	1	46	60	SSSIGFQKIAAAHGA	130	1.3	1.3				SSSIGFQKIAAAHGA	SSSIGFQKIAAAHGA	3	2	1
HLA-DRB1*01:01	1	46	60	SSSIGFQKIAAAHGA	220	2.2					SSSIGFQKIAAAHGA
HLA-DRB1*04:01	1	46	60	SSSIGFQKIAAAHGA	470	4.7					SSSIGFQKIAAAHGA
HLA-DRB1*08:02	1	47	61	SSIGFQKIAAAHGAP	130	1.3	1.3				SSIGFQKIAAAHGAP	SSIGFQKIAAAHGAP	3	2	1
HLA-DRB1*01:01	1	47	61	SSIGFQKIAAAHGAP	230	2.3					SSIGFQKIAAAHGAP
HLA-DRB1*04:01	1	47	61	SSIGFQKIAAAHGAP	400	4					SSIGFQKIAAAHGAP
HLA-DRB1*08:02	1	48	62	SIGFQKIAAAHGAPA	70	0.7	0.7				SIGFQKIAAAHGAPA	SIGFQKIAAAHGAPA	4	3		1
HLA-DRB1*01:01	1	48	62	SIGFQKIAAAHGAPA	220	2.2					SIGFQKIAAAHGAPA
HLA-DRB1*09:01	1	48	62	SIGFQKIAAAHGAPA	230	2.3					SIGFQKIAAAHGAPA
HLA-DRB1*04:01	1	48	62	SIGFQKIAAAHGAPA	310	3.1					SIGFQKIAAAHGAPA
HLA-DRB1*08:02	1	49	63	IGFQKIAAAHGAPAS	72	0.72	0.72				IGFQKIAAAHGAPAS	IGFQKIAAAHGAPAS	4	3		1
HLA-DRB1*01:01	1	49	63	IGFQKIAAAHGAPAS	220	2.2					IGFQKIAAAHGAPAS
HLA-DRB1*09:01	1	49	63	IGFQKIAAAHGAPAS	230	2.3					IGFQKIAAAHGAPAS
HLA-DRB1*04:01	1	49	63	IGFQKIAAAHGAPAS	380	3.8					IGFQKIAAAHGAPAS
HLA-DRB1*08:02	1	50	64	GFQKIAAAHGAPASC	340	3.4	3.4				GFQKIAAAHGAPASC	GFQKIAAAHGAPASC	2	2
HLA-DRB1*09:01	1	50	64	GFQKIAAAHGAPASC	410	4.1					GFQKIAAAHGAPASC
HLA-DRB1*08:02	1	51	65	FQKIAAAHGAPASCV	350	3.5	3.5				FQKIAAAHGAPASCV	FQKIAAAHGAPASCV	2	2
HLA-DRB1*09:01	1	51	65	FQKIAAAHGAPASCV	400	4					FQKIAAAHGAPASCV
HLA-DRB1*09:01	1	52	66	QKIAAAHGAPASCVH	500	5	5				QKIAAAHGAPASCVH	QKIAAAHGAPASCVH	1	1
HLA-DRB1*07:01	1	78	92	MPTFPHWHRAYVVHM	380	3.8	3.8				MPTFPHWHRAYVVHM	MPTFPHWHRAYVVHM	1	1
HLA-DRB1*07:01	1	79	93	PTFPHWHRAYVVHME	430	4.3	4.3				PTFPHWHRAYVVHME	PTFPHWHRAYVVHME	1	1
HLA-DRB1*07:01	1	80	94	TFPHWHRAYVVHMER	460	4.6	4.6				TFPHWHRAYVVHMER	TFPHWHRAYVVHMER	1	1
HLA-DRB1*09:01	1	82	96	PHWHRAYVVHMERAL	6	0.06	0.06				PHWHRAYVVHMERAL	PHWHRAYVVHMERAL	1			1
HLA-DRB1*09:01	1	83	97	HWHRAYVVHMERALQ	22	0.22	0.22				HWHRAYVVHMERALQ	HWHRAYVVHMERALQ	1			1
HLA-DRB1*09:01	1	84	98	WHRAYVVHMERALQT	65	0.65	0.65				WHRAYVVHMERALQT	WHRAYVVHMERALQT	3	2		1
HLA-DRB1*08:02	1	84	98	WHRAYVVHMERALQT	360	3.6					WHRAYVVHMERALQT
HLA-DRB1*11:01	1	84	98	WHRAYVVHMERALQT	470	4.7					WHRAYVVHMERALQT
HLA-DRB1*08:02	1	85	99	HRAYVVHMERALQTK	150	1.5	1.5				HRAYVVHMERALQTK	HRAYVVHMERALQTK	2	1	1
HLA-DRB1*11:01	1	85	99	HRAYVVHMERALQTK	320	3.2					HRAYVVHMERALQTK
HLA-DRB1*08:02	1	86	100	RAYVVHMERALQTKR	89	0.89	0.89				RAYVVHMERALQTKR	RAYVVHMERALQTKR	3	2		1
HLA-DRB1*11:01	1	86	100	RAYVVHMERALQTKR	280	2.8					RAYVVHMERALQTKR
HLA-DRB1*01:01	1	86	100	RAYVVHMERALQTKR	460	4.6					RAYVVHMERALQTKR
HLA-DRB1*08:02	1	87	101	AYVVHMERALQTKRR	98	0.98	0.98				AYVVHMERALQTKRR	AYVVHMERALQTKRR	3	2		1
HLA-DRB1*11:01	1	87	101	AYVVHMERALQTKRR	360	3.6					AYVVHMERALQTKRR
HLA-DRB1*01:01	1	87	101	AYVVHMERALQTKRR	460	4.6					AYVVHMERALQTKRR
HLA-DRB1*08:02	1	88	102	YVVHMERALQTKRRT	130	1.3	1.3				YVVHMERALQTKRRT	YVVHMERALQTKRRT	2	1	1
HLA-DRB1*01:01	1	88	102	YVVHMERALQTKRRT	460	4.6					YVVHMERALQTKRRT
HLA-DRB1*08:02	1	89	103	VVHMERALQTKRRTS	460	4.6	4.6				VVHMERALQTKRRTS	VVHMERALQTKRRTS	2	2
HLA-DRB1*11:01	1	89	103	VVHMERALQTKRRTS	470	4.7					VVHMERALQTKRRTS
HLA-DRB1*09:01	1	108	122	WDWTEPITQLPSLAA	97	0.97	0.97				WDWTEPITQLPSLAA	WDWTEPITQLPSLAA	1			1
HLA-DRB1*09:01	1	109	123	DWTEPITQLPSLAAD	97	0.97	0.97				DWTEPITQLPSLAAD	DWTEPITQLPSLAAD	2	1		1
HLA-DRB1*01:01	1	109	123	DWTEPITQLPSLAAD	350	3.5					DWTEPITQLPSLAAD
HLA-DRB1*01:01	1	110	124	WTEPITQLPSLAADP	290	2.9	2.9				WTEPITQLPSLAADP	WTEPITQLPSLAADP	1	1
HLA-DRB1*01:01	1	111	125	TEPITQLPSLAADPV	190	1.9	1.9				TEPITQLPSLAADPV	TEPITQLPSLAADPV	1		1
HLA-DRB1*01:01	1	112	126	EPITQLPSLAADPVY	210	2.1	2.1				EPITQLPSLAADPVY	EPITQLPSLAADPVY	1	1
HLA-DRB1*01:01	1	113	127	PITQLPSLAADPVYI	390	3.9	3.9				PITQLPSLAADPVYI	PITQLPSLAADPVYI	1	1
HLA-DRB1*01:01	1	114	128	ITQLPSLAADPVYID	470	4.7	4.7				ITQLPSLAADPVYID	ITQLPSLAADPVYID	2	2
HLA-DRB3*01:01	1	114	128	ITQLPSLAADPVYID	490	4.9					ITQLPSLAADPVYID
HLA-DRB3*01:01	1	115	129	TQLPSLAADPVYIDS	490	4.9	4.9				TQLPSLAADPVYIDS	TQLPSLAADPVYIDS	1	1
HLA-DRB3*01:01	1	116	130	QLPSLAADPVYIDSQ	500	5	5				QLPSLAADPVYIDSQ	QLPSLAADPVYIDSQ	1	1
HLA-DRB1*09:01	1	133	147	KAHTNYWYRGNIDFL	310	3.1	3.1				KAHTNYWYRGNIDFL	KAHTNYWYRGNIDFL	1	1
HLA-DRB1*09:01	1	134	148	AHTNYWYRGNIDFLD	210	2.1	2.1				AHTNYWYRGNIDFLD	AHTNYWYRGNIDFLD	1	1
HLA-DRB1*09:01	1	135	149	HTNYWYRGNIDFLDK	200	2	2				HTNYWYRGNIDFLDK	HTNYWYRGNIDFLDK	1	1
HLA-DRB1*09:01	1	136	150	TNYWYRGNIDFLDKK	200	2	2				TNYWYRGNIDFLDKK	TNYWYRGNIDFLDKK	1	1
HLA-DRB1*09:01	1	137	151	NYWYRGNIDFLDKKT	220	2.2	2.2				NYWYRGNIDFLDKKT	NYWYRGNIDFLDKKT	1	1
HLA-DRB1*09:01	1	138	152	YWYRGNIDFLDKKTN	310	3.1	3.1				YWYRGNIDFLDKKTN	YWYRGNIDFLDKKTN	1	1
HLA-DRB1*04:05	1	180	194	EQDEFCKFEIQFELA	500	5	5				EQDEFCKFEIQFELA	EQDEFCKFEIQFELA	1	1
HLA-DRB1*04:05	1	181	195	QDEFCKFEIQFELAH	380	3.8	3.8				QDEFCKFEIQFELAH	QDEFCKFEIQFELAH	1	1
HLA-DRB1*04:05	1	182	196	DEFCKFEIQFELAHN	500	5	5				DEFCKFEIQFELAHN	DEFCKFEIQFELAHN	1	1
HLA-DRB1*04:05	1	185	199	CKFEIQFELAHNAIH	340	3.4	3.4				CKFEIQFELAHNAIH	CKFEIQFELAHNAIH	1	1
HLA-DRB3*02:02	1	186	200	KFEIQFELAHNAIHY	330	3.3	3.3				KFEIQFELAHNAIHY	KFEIQFELAHNAIHY	3	3
HLA-DRB1*04:05	1	186	200	KFEIQFELAHNAIHY	340	3.4					KFEIQFELAHNAIHY
HLA-DRB1*12:01	1	186	200	KFEIQFELAHNAIHY	500	5					KFEIQFELAHNAIHY
HLA-DRB3*02:02	1	187	201	FEIQFELAHNAIHYL	160	1.6	1.6				FEIQFELAHNAIHYL	FEIQFELAHNAIHYL	3	1	2
HLA-DRB1*12:01	1	187	201	FEIQFELAHNAIHYL	183	1.83					FEIQFELAHNAIHYL
HLA-DRB1*04:05	1	187	201	FEIQFELAHNAIHYL	340	3.4					FEIQFELAHNAIHYL
HLA-DRB3*02:02	1	188	202	EIQFELAHNAIHYLV	99	0.99	0.99				EIQFELAHNAIHYLV	EIQFELAHNAIHYLV	3	1	1	1
HLA-DRB1*12:01	1	188	202	EIQFELAHNAIHYLV	165	1.65					EIQFELAHNAIHYLV
HLA-DRB1*04:05	1	188	202	EIQFELAHNAIHYLV	340	3.4					EIQFELAHNAIHYLV
HLA-DRB3*02:02	1	189	203	IQFELAHNAIHYLVG	99	0.99	0.99				IQFELAHNAIHYLVG	IQFELAHNAIHYLVG	3	2		1
HLA-DRB1*12:01	1	189	203	IQFELAHNAIHYLVG	225	2.25					IQFELAHNAIHYLVG
HLA-DRB1*04:05	1	189	203	IQFELAHNAIHYLVG	340	3.4					IQFELAHNAIHYLVG
HLA-DRB3*02:02	1	190	204	QFELAHNAIHYLVGG	140	1.4	1.4				QFELAHNAIHYLVGG	QFELAHNAIHYLVGG	2	1	1
HLA-DRB1*12:01	1	190	204	QFELAHNAIHYLVGG	360	3.6					QFELAHNAIHYLVGG
HLA-DRB3*02:02	1	191	205	FELAHNAIHYLVGGK	270	2.7	2.7				FELAHNAIHYLVGGK	FELAHNAIHYLVGGK	2	2
HLA-DRB1*12:01	1	191	205	FELAHNAIHYLVGGK	460	4.6					FELAHNAIHYLVGGK
HLA-DRB3*01:01	1	210	224	MANLEYTAYDPIFFL	330	3.3	3.3				MANLEYTAYDPIFFL	MANLEYTAYDPIFFL	1	1
HLA-DRB3*01:01	1	211	225	ANLEYTAYDPIFFLH	340	3.4	3.4				ANLEYTAYDPIFFLH	ANLEYTAYDPIFFLH	1	1
HLA-DRB3*01:01	1	212	226	NLEYTAYDPIFFLHH	340	3.4	3.4				NLEYTAYDPIFFLHH	NLEYTAYDPIFFLHH	1	1
HLA-DRB3*01:01	1	213	227	LEYTAYDPIFFLHHS	340	3.4	3.4				LEYTAYDPIFFLHHS	LEYTAYDPIFFLHHS	1	1
HLA-DRB1*07:01	1	218	232	YDPIFFLHHSNVDRI	300	3	3				YDPIFFLHHSNVDRI	YDPIFFLHHSNVDRI	4	4
HLA-DRB3*02:02	1	218	232	YDPIFFLHHSNVDRI	400	4					YDPIFFLHHSNVDRI
HLA-DRB1*04:05	1	218	232	YDPIFFLHHSNVDRI	430	4.3					YDPIFFLHHSNVDRI
HLA-DRB1*13:02	1	218	232	YDPIFFLHHSNVDRI	460	4.6					YDPIFFLHHSNVDRI
HLA-DRB3*02:02	1	219	233	DPIFFLHHSNVDRIF	250	2.5	2.5				DPIFFLHHSNVDRIF	DPIFFLHHSNVDRIF	4	4
HLA-DRB1*07:01	1	219	233	DPIFFLHHSNVDRIF	300	3					DPIFFLHHSNVDRIF
HLA-DRB1*04:05	1	219	233	DPIFFLHHSNVDRIF	430	4.3					DPIFFLHHSNVDRIF
HLA-DRB1*13:02	1	219	233	DPIFFLHHSNVDRIF	460	4.6					DPIFFLHHSNVDRIF
HLA-DRB3*02:02	1	220	234	PIFFLHHSNVDRIFA	200	2	2				PIFFLHHSNVDRIFA	PIFFLHHSNVDRIFA	4	4
HLA-DRB1*07:01	1	220	234	PIFFLHHSNVDRIFA	300	3					PIFFLHHSNVDRIFA
HLA-DRB1*04:05	1	220	234	PIFFLHHSNVDRIFA	430	4.3					PIFFLHHSNVDRIFA
HLA-DRB1*13:02	1	220	234	PIFFLHHSNVDRIFA	460	4.6					PIFFLHHSNVDRIFA
HLA-DRB3*02:02	1	221	235	IFFLHHSNVDRIFAI	200	2	2				IFFLHHSNVDRIFAI	IFFLHHSNVDRIFAI	3	3
HLA-DRB1*07:01	1	221	235	IFFLHHSNVDRIFAI	300	3					IFFLHHSNVDRIFAI
HLA-DRB1*13:02	1	221	235	IFFLHHSNVDRIFAI	440	4.4					IFFLHHSNVDRIFAI
HLA-DRB1*07:01	1	222	236	FFLHHSNVDRIFAIW	340	3.4	3.4				FFLHHSNVDRIFAIW	FFLHHSNVDRIFAIW	3	3
HLA-DRB3*02:02	1	222	236	FFLHHSNVDRIFAIW	350	3.5					FFLHHSNVDRIFAIW
HLA-DRB1*13:02	1	222	236	FFLHHSNVDRIFAIW	470	4.7					FFLHHSNVDRIFAIW
HLA-DRB1*04:01	1	305	319	ELKTYLDERSSRARA	340	3.4	3.4				ELKTYLDERSSRARA	ELKTYLDERSSRARA	1	1
HLA-DRB1*04:01	1	306	320	LKTYLDERSSRARAF	290	2.9	2.9				LKTYLDERSSRARAF	LKTYLDERSSRARAF	1	1
HLA-DRB1*04:01	1	307	321	KTYLDERSSRARAFA	400	4	4				KTYLDERSSRARAFA	KTYLDERSSRARAFA	1	1
HLA-DRB1*07:01	1	311	325	DERSSRARAFASFRL	130	1.3	1.3				DERSSRARAFASFRL	DERSSRARAFASFRL	3	2	1
HLA-DRB1*15:01	1	311	325	DERSSRARAFASFRL	210	2.1					DERSSRARAFASFRL
HLA-DRB1*09:01	1	311	325	DERSSRARAFASFRL	300	3					DERSSRARAFASFRL
HLA-DRB1*07:01	1	312	326	ERSSRARAFASFRLK	120	1.2	1.2				ERSSRARAFASFRLK	ERSSRARAFASFRLK	3	2	1
HLA-DRB1*15:01	1	312	326	ERSSRARAFASFRLK	200	2					ERSSRARAFASFRLK
HLA-DRB1*09:01	1	312	326	ERSSRARAFASFRLK	310	3.1					ERSSRARAFASFRLK
HLA-DRB1*07:01	1	313	327	RSSRARAFASFRLKG	180	1.8	1.8				RSSRARAFASFRLKG	RSSRARAFASFRLKG	3	2	1
HLA-DRB1*15:01	1	313	327	RSSRARAFASFRLKG	200	2					RSSRARAFASFRLKG
HLA-DRB1*09:01	1	313	327	RSSRARAFASFRLKG	330	3.3					RSSRARAFASFRLKG
HLA-DRB1*07:01	1	314	328	SSRARAFASFRLKGF	120	1.2	1.2				SSRARAFASFRLKGF	SSRARAFASFRLKGF	2		2
HLA-DRB1*15:01	1	314	328	SSRARAFASFRLKGF	140	1.4					SSRARAFASFRLKGF
HLA-DRB1*15:01	1	315	329	SRARAFASFRLKGFG	150	1.5	1.5				SRARAFASFRLKGFG	SRARAFASFRLKGFG	2		2
HLA-DRB1*07:01	1	315	329	SRARAFASFRLKGFG	160	1.6					SRARAFASFRLKGFG
HLA-DRB1*07:01	1	316	330	RARAFASFRLKGFGG	270	2.7	2.7				RARAFASFRLKGFGG	RARAFASFRLKGFGG	1	1
HLA-DRB1*04:05	1	329	343	GGSANVFVYVCIPDD	500	5	5				GGSANVFVYVCIPDD	GGSANVFVYVCIPDD	1	1
HLA-DRB1*04:05	1	330	344	GSANVFVYVCIPDDN	440	4.4	4.4				GSANVFVYVCIPDDN	GSANVFVYVCIPDDN	1	1
HLA-DRB1*04:05	1	331	345	SANVFVYVCIPDDND	210	2.1	2.1				SANVFVYVCIPDDND	SANVFVYVCIPDDND	1	1
HLA-DRB1*04:05	1	332	346	ANVFVYVCIPDDNDR	170	1.7	1.7				ANVFVYVCIPDDNDR	ANVFVYVCIPDDNDR	1		1
HLA-DRB1*04:05	1	333	347	NVFVYVCIPDDNDRN	200	2	2				NVFVYVCIPDDNDRN	NVFVYVCIPDDNDRN	1	1
HLA-DRB1*04:05	1	334	348	VFVYVCIPDDNDRND	330	3.3	3.3				VFVYVCIPDDNDRND	VFVYVCIPDDNDRND	1	1
HLA-DRB1*04:05	1	335	349	FVYVCIPDDNDRNDD	500	5	5				FVYVCIPDDNDRNDD	FVYVCIPDDNDRNDD	1	1
HLA-DRB1*01:01	1	353	367	KAGDFFVLGGPSEMK	310	3.1	3.1				KAGDFFVLGGPSEMK	KAGDFFVLGGPSEMK	1	1
HLA-DRB1*01:01	1	354	368	AGDFFVLGGPSEMKW	180	1.8	1.8				AGDFFVLGGPSEMKW	AGDFFVLGGPSEMKW	1		1
HLA-DRB1*01:01	1	355	369	GDFFVLGGPSEMKWQ	160	1.6	1.6				GDFFVLGGPSEMKWQ	GDFFVLGGPSEMKWQ	1		1
HLA-DRB1*09:01	1	356	370	DFFVLGGPSEMKWQF	140	1.4	1.4				DFFVLGGPSEMKWQF	DFFVLGGPSEMKWQF	2	1	1
HLA-DRB1*01:01	1	356	370	DFFVLGGPSEMKWQF	210	2.1					DFFVLGGPSEMKWQF
HLA-DRB1*09:01	1	357	371	FFVLGGPSEMKWQFY	200	2	2				FFVLGGPSEMKWQFY	FFVLGGPSEMKWQFY	2	2
HLA-DRB1*01:01	1	357	371	FFVLGGPSEMKWQFY	360	3.6					FFVLGGPSEMKWQFY
HLA-DRB1*15:01	1	362	376	GPSEMKWQFYRPYLF	420	4.2	4.2				GPSEMKWQFYRPYLF	GPSEMKWQFYRPYLF	1	1
HLA-DRB1*15:01	1	363	377	PSEMKWQFYRPYLFD	380	3.8	3.8				PSEMKWQFYRPYLFD	PSEMKWQFYRPYLFD	1	1
HLA-DRB1*15:01	1	364	378	SEMKWQFYRPYLFDL	280	2.8	2.8				SEMKWQFYRPYLFDL	SEMKWQFYRPYLFDL	1	1
HLA-DRB1*15:01	1	365	379	EMKWQFYRPYLFDLS	310	3.1	3.1				EMKWQFYRPYLFDLS	EMKWQFYRPYLFDLS	1	1
HLA-DRB1*15:01	1	366	380	MKWQFYRPYLFDLSD	370	3.7	3.7				MKWQFYRPYLFDLSD	MKWQFYRPYLFDLSD	1	1
HLA-DRB3*01:01	1	368	382	WQFYRPYLFDLSDTV	80	0.8	0.8				WQFYRPYLFDLSDTV	WQFYRPYLFDLSDTV	1			1
HLA-DRB3*01:01	1	369	383	QFYRPYLFDLSDTVH	80	0.8	0.8				QFYRPYLFDLSDTVH	QFYRPYLFDLSDTVH	2	1		1
HLA-DRB1*04:01	1	369	383	QFYRPYLFDLSDTVH	460	4.6					QFYRPYLFDLSDTVH
HLA-DRB3*01:01	1	370	384	FYRPYLFDLSDTVHK	82	0.82	0.82				FYRPYLFDLSDTVHK	FYRPYLFDLSDTVHK	2	1		1
HLA-DRB1*04:01	1	370	384	FYRPYLFDLSDTVHK	420	4.2					FYRPYLFDLSDTVHK
HLA-DRB3*01:01	1	371	385	YRPYLFDLSDTVHKM	80	0.8	0.8				YRPYLFDLSDTVHKM	YRPYLFDLSDTVHKM	2	1		1
HLA-DRB1*04:01	1	371	385	YRPYLFDLSDTVHKM	420	4.2					YRPYLFDLSDTVHKM
HLA-DRB3*01:01	1	372	386	RPYLFDLSDTVHKMG	80	0.8	0.8				RPYLFDLSDTVHKMG	RPYLFDLSDTVHKMG	2	1		1
HLA-DRB1*04:01	1	372	386	RPYLFDLSDTVHKMG	420	4.2					RPYLFDLSDTVHKMG
HLA-DRB3*01:01	1	373	387	PYLFDLSDTVHKMGM	310	3.1	3.1				PYLFDLSDTVHKMGM	PYLFDLSDTVHKMGM	1	1
HLA-DRB3*01:01	1	374	388	YLFDLSDTVHKMGMK	310	3.1	3.1				YLFDLSDTVHKMGMK	YLFDLSDTVHKMGMK	1	1
HLA-DRB1*03:01	1	382	396	VHKMGMKLDGHYTVK	410	4.1	4.1				VHKMGMKLDGHYTVK	VHKMGMKLDGHYTVK	1	1
HLA-DRB1*03:01	1	383	397	HKMGMKLDGHYTVKA	350	3.5	3.5				HKMGMKLDGHYTVKA	HKMGMKLDGHYTVKA	1	1
HLA-DRB1*03:01	1	384	398	KMGMKLDGHYTVKAE	360	3.6	3.6				KMGMKLDGHYTVKAE	KMGMKLDGHYTVKAE	1	1
HLA-DRB3*02:02	1	394	408	TVKAELFSVNGTALP	150	1.5	1.5				TVKAELFSVNGTALP	TVKAELFSVNGTALP	1		1
HLA-DRB3*02:02	1	395	409	VKAELFSVNGTALPD	99	0.99	0.99				VKAELFSVNGTALPD	VKAELFSVNGTALPD	1			1
HLA-DRB3*02:02	1	396	410	KAELFSVNGTALPDD	110	1.1	1.1				KAELFSVNGTALPDD	KAELFSVNGTALPDD	1		1
HLA-DRB3*02:02	1	397	411	AELFSVNGTALPDDL	99	0.99	0.99				AELFSVNGTALPDDL	AELFSVNGTALPDDL	1			1
HLA-DRB3*02:02	1	398	412	ELFSVNGTALPDDLL	140	1.4	1.4				ELFSVNGTALPDDLL	ELFSVNGTALPDDLL	1		1
HLA-DRB3*02:02	1	399	413	LFSVNGTALPDDLLP	240	2.4	2.4				LFSVNGTALPDDLLP	LFSVNGTALPDDLLP	1	1
HLA-DRB1*07:01	1	426	440	TDPPVKHHQSANLLV	450	4.5	4.5				TDPPVKHHQSANLLV	TDPPVKHHQSANLLV	1	1
HLA-DRB1*07:01	1	427	441	DPPVKHHQSANLLVR	450	4.5	4.5				DPPVKHHQSANLLVR	DPPVKHHQSANLLVR	1	1
HLA-DRB1*07:01	1	428	442	PPVKHHQSANLLVRK	450	4.5	4.5				PPVKHHQSANLLVRK	PPVKHHQSANLLVRK	1	1
HLA-DRB1*13:02	1	434	448	QSANLLVRKNINDLT	470	4.7	4.7				QSANLLVRKNINDLT	QSANLLVRKNINDLT	1	1
HLA-DRB1*13:02	1	435	449	SANLLVRKNINDLTR	470	4.7	4.7				SANLLVRKNINDLTR	SANLLVRKNINDLTR	1	1
HLA-DRB1*13:02	1	436	450	ANLLVRKNINDLTRE	470	4.7	4.7				ANLLVRKNINDLTRE	ANLLVRKNINDLTRE	1	1
HLA-DRB1*13:02	1	437	451	NLLVRKNINDLTREE	470	4.7	4.7				NLLVRKNINDLTREE	NLLVRKNINDLTREE	1	1
HLA-DRB1*13:02	1	438	452	LLVRKNINDLTREEV	490	4.9	4.9				LLVRKNINDLTREEV	LLVRKNINDLTREEV	1	1
HLA-DRB1*09:01	1	500	514	MPIFPHWHRLFVTQV	210	2.1	2.1				MPIFPHWHRLFVTQV	MPIFPHWHRLFVTQV	1	1
HLA-DRB1*09:01	1	501	515	PIFPHWHRLFVTQVE	430	4.3	4.3				PIFPHWHRLFVTQVE	PIFPHWHRLFVTQVE	2	2
HLA-DRB1*04:05	1	501	515	PIFPHWHRLFVTQVE	470	4.7					PIFPHWHRLFVTQVE
HLA-DRB1*09:01	1	502	516	IFPHWHRLFVTQVED	440	4.4	4.4				IFPHWHRLFVTQVED	IFPHWHRLFVTQVED	2	2
HLA-DRB1*04:05	1	502	516	IFPHWHRLFVTQVED	470	4.7					IFPHWHRLFVTQVED
HLA-DRB1*09:01	1	503	517	FPHWHRLFVTQVEDA	430	4.3	4.3				FPHWHRLFVTQVEDA	FPHWHRLFVTQVEDA	2	2
HLA-DRB1*04:05	1	503	517	FPHWHRLFVTQVEDA	470	4.7					FPHWHRLFVTQVEDA
HLA-DRB1*09:01	1	504	518	PHWHRLFVTQVEDAL	350	3.5	3.5				PHWHRLFVTQVEDAL	PHWHRLFVTQVEDAL	2	2
HLA-DRB1*04:05	1	504	518	PHWHRLFVTQVEDAL	470	4.7					PHWHRLFVTQVEDAL
HLA-DRB1*04:05	1	505	519	HWHRLFVTQVEDALV	470	4.7	4.7				HWHRLFVTQVEDALV	HWHRLFVTQVEDALV	1	1
HLA-DRB1*09:01	1	554	568	ASHTNPFHSSVIAFE	310	3.1	3.1				ASHTNPFHSSVIAFE	ASHTNPFHSSVIAFE	1	1
HLA-DRB1*04:05	1	555	569	SHTNPFHSSVIAFEE	210	2.1	2.1				SHTNPFHSSVIAFEE	SHTNPFHSSVIAFEE	1	1
HLA-DRB1*04:05	1	556	570	HTNPFHSSVIAFEEN	150	1.5	1.5				HTNPFHSSVIAFEEN	HTNPFHSSVIAFEEN	1		1
HLA-DRB1*04:05	1	557	571	TNPFHSSVIAFEENA	160	1.6	1.6				TNPFHSSVIAFEENA	TNPFHSSVIAFEENA	1		1
HLA-DRB1*04:05	1	558	572	NPFHSSVIAFEENAP	190	1.9	1.9				NPFHSSVIAFEENAP	NPFHSSVIAFEENAP	1		1
HLA-DRB1*04:05	1	559	573	PFHSSVIAFEENAPH	300	3	3				PFHSSVIAFEENAPH	PFHSSVIAFEENAPH	1	1
HLA-DRB1*04:05	1	589	603	GHHTDLFNQILYAFE	460	4.6	4.6				GHHTDLFNQILYAFE	GHHTDLFNQILYAFE	1	1
HLA-DRB1*04:05	1	590	604	HHTDLFNQILYAFEQ	240	2.4	2.4				HHTDLFNQILYAFEQ	HHTDLFNQILYAFEQ	2	2
HLA-DRB1*12:01	1	590	604	HHTDLFNQILYAFEQ	490	4.9					HHTDLFNQILYAFEQ
HLA-DRB1*04:05	1	591	605	HTDLFNQILYAFEQE	160	1.6	1.6				HTDLFNQILYAFEQE	HTDLFNQILYAFEQE	2	1	1
HLA-DRB1*12:01	1	591	605	HTDLFNQILYAFEQE	492	4.92					HTDLFNQILYAFEQE
HLA-DRB1*04:05	1	592	606	TDLFNQILYAFEQED	120	1.2	1.2				TDLFNQILYAFEQED	TDLFNQILYAFEQED	1		1
HLA-DRB1*04:05	1	593	607	DLFNQILYAFEQEDY	150	1.5	1.5				DLFNQILYAFEQEDY	DLFNQILYAFEQEDY	2	1	1
HLA-DRB1*12:01	1	593	607	DLFNQILYAFEQEDY	485	4.85					DLFNQILYAFEQEDY
HLA-DRB1*04:05	1	594	608	LFNQILYAFEQEDYC	240	2.4	2.4				LFNQILYAFEQEDYC	LFNQILYAFEQEDYC	1	1
HLA-DRB1*04:01	1	609	623	DFEVQFEITHNTIHA	360	3.6	3.6				DFEVQFEITHNTIHA	DFEVQFEITHNTIHA	1	1
HLA-DRB1*04:01	1	610	624	FEVQFEITHNTIHAW	330	3.3	3.3				FEVQFEITHNTIHAW	FEVQFEITHNTIHAW	2	2
HLA-DRB3*02:02	1	610	624	FEVQFEITHNTIHAW	390	3.9					FEVQFEITHNTIHAW
HLA-DRB3*02:02	1	611	625	EVQFEITHNTIHAWT	240	2.4	2.4				EVQFEITHNTIHAWT	EVQFEITHNTIHAWT	2	2
HLA-DRB1*04:01	1	611	625	EVQFEITHNTIHAWT	420	4.2					EVQFEITHNTIHAWT
HLA-DRB3*02:02	1	612	626	VQFEITHNTIHAWTG	240	2.4	2.4				VQFEITHNTIHAWTG	VQFEITHNTIHAWTG	1	1
HLA-DRB3*02:02	1	613	627	QFEITHNTIHAWTGG	310	3.1	3.1				QFEITHNTIHAWTGG	QFEITHNTIHAWTGG	1	1
HLA-DRB3*01:01	1	633	647	MSSLHYTAFDPLFYF	230	2.3	2.3				MSSLHYTAFDPLFYF	MSSLHYTAFDPLFYF	1	1
HLA-DRB3*01:01	1	634	648	SSLHYTAFDPLFYFH	190	1.9	1.9				SSLHYTAFDPLFYFH	SSLHYTAFDPLFYFH	1		1
HLA-DRB3*01:01	1	635	649	SLHYTAFDPLFYFHH	190	1.9	1.9				SLHYTAFDPLFYFHH	SLHYTAFDPLFYFHH	1		1
HLA-DRB3*01:01	1	636	650	LHYTAFDPLFYFHHS	210	2.1	2.1				LHYTAFDPLFYFHHS	LHYTAFDPLFYFHHS	1	1
HLA-DRB3*01:01	1	637	651	HYTAFDPLFYFHHSN	340	3.4	3.4				HYTAFDPLFYFHHSN	HYTAFDPLFYFHHSN	1	1
HLA-DRB3*02:02	1	641	655	FDPLFYFHHSNVDRL	450	4.5	4.5				FDPLFYFHHSNVDRL	FDPLFYFHHSNVDRL	2	2
HLA-DRB1*04:05	1	641	655	FDPLFYFHHSNVDRL	460	4.6					FDPLFYFHHSNVDRL
HLA-DRB3*02:02	1	642	656	DPLFYFHHSNVDRLW	230	2.3	2.3				DPLFYFHHSNVDRLW	DPLFYFHHSNVDRLW	2	2
HLA-DRB1*04:05	1	642	656	DPLFYFHHSNVDRLW	460	4.6					DPLFYFHHSNVDRLW
HLA-DRB3*02:02	1	643	657	PLFYFHHSNVDRLWA	170	1.7	1.7				PLFYFHHSNVDRLWA	PLFYFHHSNVDRLWA	2	1	1
HLA-DRB1*04:05	1	643	657	PLFYFHHSNVDRLWA	460	4.6					PLFYFHHSNVDRLWA
HLA-DRB3*02:02	1	644	658	LFYFHHSNVDRLWAV	130	1.3	1.3				LFYFHHSNVDRLWAV	LFYFHHSNVDRLWAV	2	1	1
HLA-DRB1*04:05	1	644	658	LFYFHHSNVDRLWAV	460	4.6					LFYFHHSNVDRLWAV
HLA-DRB3*02:02	1	645	659	FYFHHSNVDRLWAVW	210	2.1	2.1				FYFHHSNVDRLWAVW	FYFHHSNVDRLWAVW	1	1
HLA-DRB3*02:02	1	646	660	YFHHSNVDRLWAVWQ	470	4.7	4.7				YFHHSNVDRLWAVWQ	YFHHSNVDRLWAVWQ	1	1
HLA-DRB1*09:01	1	664	678	MRRHKPYRAHCAISL	49	0.49	0.49				MRRHKPYRAHCAISL	MRRHKPYRAHCAISL	3	1	1	1
HLA-DRB1*07:01	1	664	678	MRRHKPYRAHCAISL	180	1.8					MRRHKPYRAHCAISL
HLA-DRB3*02:02	1	664	678	MRRHKPYRAHCAISL	480	4.8					MRRHKPYRAHCAISL
HLA-DRB1*09:01	1	665	679	RRHKPYRAHCAISLE	62	0.62	0.62				RRHKPYRAHCAISLE	RRHKPYRAHCAISLE	3	2		1
HLA-DRB1*07:01	1	665	679	RRHKPYRAHCAISLE	220	2.2					RRHKPYRAHCAISLE
HLA-DRB3*02:02	1	665	679	RRHKPYRAHCAISLE	300	3					RRHKPYRAHCAISLE
HLA-DRB1*09:01	1	666	680	RHKPYRAHCAISLEH	140	1.4	1.4				RHKPYRAHCAISLEH	RHKPYRAHCAISLEH	3	2	1
HLA-DRB1*07:01	1	666	680	RHKPYRAHCAISLEH	230	2.3					RHKPYRAHCAISLEH
HLA-DRB3*02:02	1	666	680	RHKPYRAHCAISLEH	230	2.3					RHKPYRAHCAISLEH
HLA-DRB1*09:01	1	667	681	HKPYRAHCAISLEHM	140	1.4	1.4				HKPYRAHCAISLEHM	HKPYRAHCAISLEHM	3	2	1
HLA-DRB3*02:02	1	667	681	HKPYRAHCAISLEHM	220	2.2					HKPYRAHCAISLEHM
HLA-DRB1*07:01	1	667	681	HKPYRAHCAISLEHM	230	2.3					HKPYRAHCAISLEHM
HLA-DRB1*09:01	1	668	682	KPYRAHCAISLEHMH	130	1.3	1.3				KPYRAHCAISLEHMH	KPYRAHCAISLEHMH	3	2	1
HLA-DRB1*07:01	1	668	682	KPYRAHCAISLEHMH	270	2.7					KPYRAHCAISLEHMH
HLA-DRB3*02:02	1	668	682	KPYRAHCAISLEHMH	270	2.7					KPYRAHCAISLEHMH
HLA-DRB1*12:01	1	676	690	ISLEHMHLKPFAFSS	485	4.85	4.85				ISLEHMHLKPFAFSS	ISLEHMHLKPFAFSS	1	1
HLA-DRB4*01:01	1	679	693	EHMHLKPFAFSSPLN	410	4.1	4.1				EHMHLKPFAFSSPLN	EHMHLKPFAFSSPLN	1	1
HLA-DRB4*01:01	1	680	694	HMHLKPFAFSSPLNN	380	3.8	3.8				HMHLKPFAFSSPLNN	HMHLKPFAFSSPLNN	1	1
HLA-DRB3*02:02	1	683	697	LKPFAFSSPLNNNEK	500	5	5				LKPFAFSSPLNNNEK	LKPFAFSSPLNNNEK	1	1
HLA-DRB1*15:01	1	736	750	HENQQEDRIYAGFLL	400	4	4				HENQQEDRIYAGFLL	HENQQEDRIYAGFLL	1	1
HLA-DRB1*15:01	1	737	751	ENQQEDRIYAGFLLA	380	3.8	3.8				ENQQEDRIYAGFLLA	ENQQEDRIYAGFLLA	1	1
HLA-DRB1*15:01	1	738	752	NQQEDRIYAGFLLAG	400	4	4				NQQEDRIYAGFLLAG	NQQEDRIYAGFLLAG	1	1
HLA-DRB1*15:01	1	739	753	QQEDRIYAGFLLAGI	310	3.1	3.1				QQEDRIYAGFLLAGI	QQEDRIYAGFLLAGI	1	1
HLA-DRB1*15:01	1	740	754	QEDRIYAGFLLAGIR	340	3.4	3.4				QEDRIYAGFLLAGIR	QEDRIYAGFLLAGIR	1	1
HLA-DRB1*08:02	1	743	757	RIYAGFLLAGIRTSA	380	3.8	3.8				RIYAGFLLAGIRTSA	RIYAGFLLAGIRTSA	1	1
HLA-DRB1*08:02	1	744	758	IYAGFLLAGIRTSAN	380	3.8	3.8				IYAGFLLAGIRTSAN	IYAGFLLAGIRTSAN	1	1
HLA-DRB1*08:02	1	745	759	YAGFLLAGIRTSANV	380	3.8	3.8				YAGFLLAGIRTSANV	YAGFLLAGIRTSANV	1	1
HLA-DRB1*08:02	1	746	760	AGFLLAGIRTSANVD	380	3.8	3.8				AGFLLAGIRTSANVD	AGFLLAGIRTSANVD	1	1
HLA-DRB1*13:02	1	747	761	GFLLAGIRTSANVDI	32	0.32	0.32				GFLLAGIRTSANVDI	GFLLAGIRTSANVDI	4	2	1	1
HLA-DRB1*08:02	1	747	761	GFLLAGIRTSANVDI	180	1.8					GFLLAGIRTSANVDI
HLA-DRB1*07:01	1	747	761	GFLLAGIRTSANVDI	430	4.3					GFLLAGIRTSANVDI
HLA-DRB1*04:01	1	747	761	GFLLAGIRTSANVDI	470	4.7					GFLLAGIRTSANVDI
HLA-DRB1*13:02	1	748	762	FLLAGIRTSANVDIF	32	0.32	0.32				FLLAGIRTSANVDIF	FLLAGIRTSANVDIF	4	3		1
HLA-DRB1*08:02	1	748	762	FLLAGIRTSANVDIF	230	2.3					FLLAGIRTSANVDIF
HLA-DRB1*07:01	1	748	762	FLLAGIRTSANVDIF	400	4					FLLAGIRTSANVDIF
HLA-DRB1*04:01	1	748	762	FLLAGIRTSANVDIF	470	4.7					FLLAGIRTSANVDIF
HLA-DRB1*13:02	1	749	763	LLAGIRTSANVDIFI	120	1.2	1.2				LLAGIRTSANVDIFI	LLAGIRTSANVDIFI	4	3	1
HLA-DRB1*07:01	1	749	763	LLAGIRTSANVDIFI	370	3.7					LLAGIRTSANVDIFI
HLA-DRB1*08:02	1	749	763	LLAGIRTSANVDIFI	390	3.9					LLAGIRTSANVDIFI
HLA-DRB3*02:02	1	749	763	LLAGIRTSANVDIFI	490	4.9					LLAGIRTSANVDIFI
HLA-DRB1*13:02	1	750	764	LAGIRTSANVDIFIK	120	1.2	1.2				LAGIRTSANVDIFIK	LAGIRTSANVDIFIK	3	2	1
HLA-DRB1*07:01	1	750	764	LAGIRTSANVDIFIK	370	3.7					LAGIRTSANVDIFIK
HLA-DRB3*02:02	1	750	764	LAGIRTSANVDIFIK	430	4.3					LAGIRTSANVDIFIK
HLA-DRB1*13:02	1	751	765	AGIRTSANVDIFIKT	160	1.6	1.6				AGIRTSANVDIFIKT	AGIRTSANVDIFIKT	2	1	1
HLA-DRB1*07:01	1	751	765	AGIRTSANVDIFIKT	410	4.1					AGIRTSANVDIFIKT
HLA-DRB1*13:02	1	752	766	GIRTSANVDIFIKTT	330	3.3	3.3				GIRTSANVDIFIKTT	GIRTSANVDIFIKTT	1	1
HLA-DRB1*08:02	1	757	771	ANVDIFIKTTDSVQH	460	4.6	4.6				ANVDIFIKTTDSVQH	ANVDIFIKTTDSVQH	1	1
HLA-DRB1*08:02	1	758	772	NVDIFIKTTDSVQHK	470	4.7	4.7				NVDIFIKTTDSVQHK	NVDIFIKTTDSVQHK	1	1
HLA-DRB3*01:01	1	781	795	GSKEMKWGFDRVFKF	62	0.62	0.62				GSKEMKWGFDRVFKF	GSKEMKWGFDRVFKF	1			1
HLA-DRB3*01:01	1	782	796	SKEMKWGFDRVFKFD	49	0.49	0.49				SKEMKWGFDRVFKFD	SKEMKWGFDRVFKFD	1			1
HLA-DRB3*01:01	1	783	797	KEMKWGFDRVFKFDI	46	0.46	0.46				KEMKWGFDRVFKFDI	KEMKWGFDRVFKFDI	2	1		1
HLA-DRB1*03:01	1	783	797	KEMKWGFDRVFKFDI	480	4.8					KEMKWGFDRVFKFDI
HLA-DRB3*01:01	1	784	798	EMKWGFDRVFKFDIT	46	0.46	0.46				EMKWGFDRVFKFDIT	EMKWGFDRVFKFDIT	1			1
HLA-DRB3*01:01	1	785	799	MKWGFDRVFKFDITH	49	0.49	0.49				MKWGFDRVFKFDITH	MKWGFDRVFKFDITH	1			1
HLA-DRB3*01:01	1	786	800	KWGFDRVFKFDITHV	220	2.2	2.2				KWGFDRVFKFDITHV	KWGFDRVFKFDITHV	1	1
HLA-DRB3*01:01	1	787	801	WGFDRVFKFDITHVL	40	0.4	0.4				WGFDRVFKFDITHVL	WGFDRVFKFDITHVL	1			1
HLA-DRB3*01:01	1	788	802	GFDRVFKFDITHVLK	70	0.7	0.7				GFDRVFKFDITHVLK	GFDRVFKFDITHVLK	3	2		1
HLA-DRB3*02:02	1	788	802	GFDRVFKFDITHVLK	270	2.7					GFDRVFKFDITHVLK
HLA-DRB1*04:01	1	788	802	GFDRVFKFDITHVLK	340	3.4					GFDRVFKFDITHVLK
HLA-DRB3*01:01	1	789	803	FDRVFKFDITHVLKD	58	0.58	0.58				FDRVFKFDITHVLKD	FDRVFKFDITHVLKD	3	2		1
HLA-DRB3*02:02	1	789	803	FDRVFKFDITHVLKD	290	2.9					FDRVFKFDITHVLKD
HLA-DRB1*04:01	1	789	803	FDRVFKFDITHVLKD	350	3.5					FDRVFKFDITHVLKD
HLA-DRB3*01:01	1	790	804	DRVFKFDITHVLKDL	56	0.56	0.56				DRVFKFDITHVLKDL	DRVFKFDITHVLKDL	3	2		1
HLA-DRB3*02:02	1	790	804	DRVFKFDITHVLKDL	250	2.5					DRVFKFDITHVLKDL
HLA-DRB1*04:01	1	790	804	DRVFKFDITHVLKDL	360	3.6					DRVFKFDITHVLKDL
HLA-DRB3*01:01	1	791	805	RVFKFDITHVLKDLD	71	0.71	0.71				RVFKFDITHVLKDLD	RVFKFDITHVLKDLD	4	3		1
HLA-DRB3*02:02	1	791	805	RVFKFDITHVLKDLD	230	2.3					RVFKFDITHVLKDLD
HLA-DRB1*04:01	1	791	805	RVFKFDITHVLKDLD	450	4.5					RVFKFDITHVLKDLD
HLA-DRB1*04:05	1	791	805	RVFKFDITHVLKDLD	500	5					RVFKFDITHVLKDLD
HLA-DRB3*01:01	1	792	806	VFKFDITHVLKDLDL	170	1.7	1.7				VFKFDITHVLKDLDL	VFKFDITHVLKDLDL	2	1	1
HLA-DRB3*02:02	1	792	806	VFKFDITHVLKDLDL	480	4.8					VFKFDITHVLKDLDL
HLA-DRB1*03:01	1	794	808	KFDITHVLKDLDLTA	300	3	3				KFDITHVLKDLDLTA	KFDITHVLKDLDLTA	1	1
HLA-DRB1*03:01	1	795	809	FDITHVLKDLDLTAD	180	1.8	1.8				FDITHVLKDLDLTAD	FDITHVLKDLDLTAD	1		1
HLA-DRB1*03:01	1	796	810	DITHVLKDLDLTADG	220	2.2	2.2				DITHVLKDLDLTADG	DITHVLKDLDLTADG	1	1
HLA-DRB1*03:01	1	797	811	ITHVLKDLDLTADGD	260	2.6	2.6				ITHVLKDLDLTADGD	ITHVLKDLDLTADGD	1	1
HLA-DRB1*03:01	1	798	812	THVLKDLDLTADGDF	390	3.9	3.9				THVLKDLDLTADGDF	THVLKDLDLTADGDF	1	1
HLA-DRB5*01:01	1	833	847	HASVIREHARVKFDK	440	4.4	4.4				HASVIREHARVKFDK	HASVIREHARVKFDK	1	1
HLA-DRB1*03:01	1	837	851	IREHARVKFDKVPRS	460	4.6	4.6				IREHARVKFDKVPRS	IREHARVKFDKVPRS	1	1
HLA-DRB1*03:01	1	838	852	REHARVKFDKVPRSR	140	1.4	1.4				REHARVKFDKVPRSR	REHARVKFDKVPRSR	1		1
HLA-DRB1*03:01	1	839	853	EHARVKFDKVPRSRL	80	0.8	0.8				EHARVKFDKVPRSRL	EHARVKFDKVPRSRL	2	1		1
HLA-DRB1*07:01	1	839	853	EHARVKFDKVPRSRL	430	4.3					EHARVKFDKVPRSRL
HLA-DRB1*03:01	1	840	854	HARVKFDKVPRSRLI	65	0.65	0.65				HARVKFDKVPRSRLI	HARVKFDKVPRSRLI	2	1		1
HLA-DRB1*07:01	1	840	854	HARVKFDKVPRSRLI	380	3.8					HARVKFDKVPRSRLI
HLA-DRB1*03:01	1	841	855	ARVKFDKVPRSRLIR	67	0.67	0.67				ARVKFDKVPRSRLIR	ARVKFDKVPRSRLIR	2	1		1
HLA-DRB1*07:01	1	841	855	ARVKFDKVPRSRLIR	380	3.8					ARVKFDKVPRSRLIR
HLA-DRB1*03:01	1	842	856	RVKFDKVPRSRLIRK	130	1.3	1.3				RVKFDKVPRSRLIRK	RVKFDKVPRSRLIRK	3	2	1
HLA-DRB1*07:01	1	842	856	RVKFDKVPRSRLIRK	390	3.9					RVKFDKVPRSRLIRK
HLA-DRB1*11:01	1	842	856	RVKFDKVPRSRLIRK	390	3.9					RVKFDKVPRSRLIRK
HLA-DRB1*07:01	1	843	857	VKFDKVPRSRLIRKN	400	4	4				VKFDKVPRSRLIRKN	VKFDKVPRSRLIRKN	2	2
HLA-DRB1*11:01	1	843	857	VKFDKVPRSRLIRKN	480	4.8					VKFDKVPRSRLIRKN
HLA-DRB3*02:02	1	849	863	PRSRLIRKNVDRLSP	450	4.5	4.5				PRSRLIRKNVDRLSP	PRSRLIRKNVDRLSP	1	1
HLA-DRB3*02:02	1	850	864	RSRLIRKNVDRLSPE	440	4.4	4.4				RSRLIRKNVDRLSPE	RSRLIRKNVDRLSPE	1	1
HLA-DRB3*02:02	1	851	865	SRLIRKNVDRLSPEE	500	5	5				SRLIRKNVDRLSPEE	SRLIRKNVDRLSPEE	1	1
HLA-DRB5*01:01	1	863	877	PEEMNELRKALALLK	110	1.1	1.1				PEEMNELRKALALLK	PEEMNELRKALALLK	2	1	1
HLA-DRB1*11:01	1	863	877	PEEMNELRKALALLK	400	4					PEEMNELRKALALLK
HLA-DRB5*01:01	1	864	878	EEMNELRKALALLKE	43	0.43	0.43				EEMNELRKALALLKE	EEMNELRKALALLKE	3	2		1
HLA-DRB1*11:01	1	864	878	EEMNELRKALALLKE	350	3.5					EEMNELRKALALLKE
HLA-DRB1*01:01	1	864	878	EEMNELRKALALLKE	500	5					EEMNELRKALALLKE
HLA-DRB5*01:01	1	865	879	EMNELRKALALLKED	40	0.4	0.4				EMNELRKALALLKED	EMNELRKALALLKED	1			1
HLA-DRB5*01:01	1	866	880	MNELRKALALLKEDK	28	0.28	0.28				MNELRKALALLKEDK	MNELRKALALLKEDK	1			1
HLA-DRB5*01:01	1	867	881	NELRKALALLKEDKS	37	0.37	0.37				NELRKALALLKEDKS	NELRKALALLKEDKS	2	1		1
HLA-DRB4*01:01	1	867	881	NELRKALALLKEDKS	430	4.3					NELRKALALLKEDKS
HLA-DRB5*01:01	1	868	882	ELRKALALLKEDKSA	61	0.61	0.61				ELRKALALLKEDKSA	ELRKALALLKEDKSA	2	1		1
HLA-DRB4*01:01	1	868	882	ELRKALALLKEDKSA	490	4.9					ELRKALALLKEDKSA
HLA-DRB5*01:01	1	869	883	LRKALALLKEDKSAG	190	1.9	1.9				LRKALALLKEDKSAG	LRKALALLKEDKSAG	2	1	1
HLA-DRB4*01:01	1	869	883	LRKALALLKEDKSAG	500	5					LRKALALLKEDKSAG
HLA-DRB1*01:01	1	882	896	AGGFQQLGAFHGEPK	500	5	5				AGGFQQLGAFHGEPK	AGGFQQLGAFHGEPK	1	1
HLA-DRB1*11:01	1	914	928	MSVFPHWHRLLTVQS	290	2.9	2.9				MSVFPHWHRLLTVQS	MSVFPHWHRLLTVQS	3	3
HLA-DRB1*04:05	1	914	928	MSVFPHWHRLLTVQS	370	3.7					MSVFPHWHRLLTVQS
HLA-DRB1*08:02	1	914	928	MSVFPHWHRLLTVQS	480	4.8					MSVFPHWHRLLTVQS
HLA-DRB1*04:05	1	915	929	SVFPHWHRLLTVQSE	110	1.1	1.1				SVFPHWHRLLTVQSE	SVFPHWHRLLTVQSE	4	3	1
HLA-DRB1*11:01	1	915	929	SVFPHWHRLLTVQSE	290	2.9					SVFPHWHRLLTVQSE
HLA-DRB1*04:01	1	915	929	SVFPHWHRLLTVQSE	370	3.7					SVFPHWHRLLTVQSE
HLA-DRB1*08:02	1	915	929	SVFPHWHRLLTVQSE	480	4.8					SVFPHWHRLLTVQSE
HLA-DRB1*04:05	1	916	930	VFPHWHRLLTVQSEN	55	0.55	0.55				VFPHWHRLLTVQSEN	VFPHWHRLLTVQSEN	4	3		1
HLA-DRB1*04:01	1	916	930	VFPHWHRLLTVQSEN	270	2.7					VFPHWHRLLTVQSEN
HLA-DRB1*11:01	1	916	930	VFPHWHRLLTVQSEN	310	3.1					VFPHWHRLLTVQSEN
HLA-DRB1*08:02	1	916	930	VFPHWHRLLTVQSEN	480	4.8					VFPHWHRLLTVQSEN
HLA-DRB1*04:01	1	917	931	FPHWHRLLTVQSENA	120	1.2					FPHWHRLLTVQSENA
HLA-DRB1*04:05	1	917	931	FPHWHRLLTVQSENA	51	0.51	0.51				FPHWHRLLTVQSENA	FPHWHRLLTVQSENA	4	2	1	1
HLA-DRB1*11:01	1	917	931	FPHWHRLLTVQSENA	300	3					FPHWHRLLTVQSENA
HLA-DRB1*08:02	1	917	931	FPHWHRLLTVQSENA	480	4.8					FPHWHRLLTVQSENA
HLA-DRB1*04:01	1	918	932	PHWHRLLTVQSENAL	75	0.75					PHWHRLLTVQSENAL
HLA-DRB1*04:05	1	918	932	PHWHRLLTVQSENAL	51	0.51	0.51				PHWHRLLTVQSENAL	PHWHRLLTVQSENAL	4	2		2
HLA-DRB1*11:01	1	918	932	PHWHRLLTVQSENAL	300	3					PHWHRLLTVQSENAL
HLA-DRB1*08:02	1	918	932	PHWHRLLTVQSENAL	480	4.8					PHWHRLLTVQSENAL
HLA-DRB1*04:01	1	919	933	HWHRLLTVQSENALR	53	0.53	0.53				HWHRLLTVQSENALR	HWHRLLTVQSENALR	3	1	1	1
HLA-DRB1*04:05	1	919	933	HWHRLLTVQSENALR	170	1.7					HWHRLLTVQSENALR
HLA-DRB1*08:02	1	919	933	HWHRLLTVQSENALR	480	4.8					HWHRLLTVQSENALR
HLA-DRB1*04:01	1	920	934	WHRLLTVQSENALRR	65	0.65	0.65				WHRLLTVQSENALRR	WHRLLTVQSENALRR	2	1		1
HLA-DRB1*08:02	1	920	934	WHRLLTVQSENALRR	480	4.8					WHRLLTVQSENALRR
HLA-DRB1*03:01	1	921	935	HRLLTVQSENALRRH	240	2.4	2.4				HRLLTVQSENALRRH	HRLLTVQSENALRRH	2	2
HLA-DRB1*04:01	1	921	935	HRLLTVQSENALRRH	410	4.1					HRLLTVQSENALRRH
HLA-DRB1*03:01	1	922	936	RLLTVQSENALRRHG	240	2.4	2.4				RLLTVQSENALRRHG	RLLTVQSENALRRHG	1	1
HLA-DRB1*03:01	1	923	937	LLTVQSENALRRHGY	270	2.7	2.7				LLTVQSENALRRHGY	LLTVQSENALRRHGY	1	1
HLA-DRB1*03:01	1	924	938	LTVQSENALRRHGYD	390	3.9	3.9				LTVQSENALRRHGYD	LTVQSENALRRHGYD	1	1
HLA-DRB4*01:01	1	1001	1015	FGHYTSIAKQVLLAL	450	4.5	4.5				FGHYTSIAKQVLLAL	FGHYTSIAKQVLLAL	1	1
HLA-DRB4*01:01	1	1002	1016	GHYTSIAKQVLLALE	450	4.5	4.5				GHYTSIAKQVLLALE	GHYTSIAKQVLLALE	1	1
HLA-DRB4*01:01	1	1003	1017	HYTSIAKQVLLALEQ	450	4.5	4.5				HYTSIAKQVLLALEQ	HYTSIAKQVLLALEQ	1	1
HLA-DRB4*01:01	1	1004	1018	YTSIAKQVLLALEQD	450	4.5	4.5				YTSIAKQVLLALEQD	YTSIAKQVLLALEQD	1	1
HLA-DRB4*01:01	1	1005	1019	TSIAKQVLLALEQDN	450	4.5	4.5				TSIAKQVLLALEQDN	TSIAKQVLLALEQDN	1	1
HLA-DRB4*01:01	1	1006	1020	SIAKQVLLALEQDNF	450	4.5	4.5				SIAKQVLLALEQDNF	SIAKQVLLALEQDNF	1	1
HLA-DRB4*01:01	1	1007	1021	IAKQVLLALEQDNFC	450	4.5	4.5				IAKQVLLALEQDNFC	IAKQVLLALEQDNFC	1	1
HLA-DRB3*02:02	1	1023	1037	FEIQYEIAHNYIHAL	220	2.2	2.2				FEIQYEIAHNYIHAL	FEIQYEIAHNYIHAL	1	1
HLA-DRB3*02:02	1	1024	1038	EIQYEIAHNYIHALV	120	1.2	1.2				EIQYEIAHNYIHALV	EIQYEIAHNYIHALV	1		1
HLA-DRB3*02:02	1	1025	1039	IQYEIAHNYIHALVG	120	1.2	1.2				IQYEIAHNYIHALVG	IQYEIAHNYIHALVG	1		1
HLA-DRB3*02:02	1	1026	1040	QYEIAHNYIHALVGG	140	1.4	1.4				QYEIAHNYIHALVGG	QYEIAHNYIHALVGG	1		1
HLA-DRB3*02:02	1	1027	1041	YEIAHNYIHALVGGA	200	2	2				YEIAHNYIHALVGGA	YEIAHNYIHALVGGA	1	1
HLA-DRB3*02:02	1	1028	1042	EIAHNYIHALVGGAQ	390	3.9	3.9				EIAHNYIHALVGGAQ	EIAHNYIHALVGGAQ	1	1
HLA-DRB3*02:02	1	1055	1069	DPLFYLHHSNTDRIW	350	3.5	3.5				DPLFYLHHSNTDRIW	DPLFYLHHSNTDRIW	1	1
HLA-DRB3*02:02	1	1056	1070	PLFYLHHSNTDRIWA	250	2.5	2.5				PLFYLHHSNTDRIWA	PLFYLHHSNTDRIWA	1	1
HLA-DRB3*02:02	1	1057	1071	LFYLHHSNTDRIWAI	220	2.2	2.2				LFYLHHSNTDRIWAI	LFYLHHSNTDRIWAI	2	2
HLA-DRB1*13:02	1	1057	1071	LFYLHHSNTDRIWAI	440	4.4					LFYLHHSNTDRIWAI
HLA-DRB3*02:02	1	1058	1072	FYLHHSNTDRIWAIW	430	4.3	4.3				FYLHHSNTDRIWAIW	FYLHHSNTDRIWAIW	1	1
HLA-DRB1*08:02	1	1064	1078	NTDRIWAIWQALQKY	360	3.6	3.6				NTDRIWAIWQALQKY	NTDRIWAIWQALQKY	1	1
HLA-DRB1*08:02	1	1065	1079	TDRIWAIWQALQKYR	230	2.3	2.3				TDRIWAIWQALQKYR	TDRIWAIWQALQKYR	2	2
HLA-DRB5*01:01	1	1065	1079	TDRIWAIWQALQKYR	440	4.4					TDRIWAIWQALQKYR
HLA-DRB1*08:02	1	1066	1080	DRIWAIWQALQKYRG	190	1.9	1.9				DRIWAIWQALQKYRG	DRIWAIWQALQKYRG	2	1	1
HLA-DRB5*01:01	1	1066	1080	DRIWAIWQALQKYRG	430	4.3					DRIWAIWQALQKYRG
HLA-DRB1*11:01	1	1067	1081	RIWAIWQALQKYRGK	340	3.4	3.4				RIWAIWQALQKYRGK	RIWAIWQALQKYRGK	3	3
HLA-DRB1*08:02	1	1067	1081	RIWAIWQALQKYRGK	350	3.5					RIWAIWQALQKYRGK
HLA-DRB5*01:01	1	1067	1081	RIWAIWQALQKYRGK	400	4					RIWAIWQALQKYRGK
HLA-DRB1*11:01	1	1068	1082	IWAIWQALQKYRGKP	340	3.4	3.4				IWAIWQALQKYRGKP	IWAIWQALQKYRGKP	3	3
HLA-DRB1*08:02	1	1068	1082	IWAIWQALQKYRGKP	430	4.3					IWAIWQALQKYRGKP
HLA-DRB5*01:01	1	1068	1082	IWAIWQALQKYRGKP	450	4.5					IWAIWQALQKYRGKP
HLA-DRB1*11:01	1	1069	1083	WAIWQALQKYRGKPY	340	3.4	3.4				WAIWQALQKYRGKPY	WAIWQALQKYRGKPY	1	1
HLA-DRB1*11:01	1	1070	1084	AIWQALQKYRGKPYN	330	3.3	3.3				AIWQALQKYRGKPYN	AIWQALQKYRGKPYN	1	1
HLA-DRB3*02:02	1	1080	1094	GKPYNVANCAVTSMR	350	3.5	3.5				GKPYNVANCAVTSMR	GKPYNVANCAVTSMR	1	1
HLA-DRB3*02:02	1	1081	1095	KPYNVANCAVTSMRE	380	3.8	3.8				KPYNVANCAVTSMRE	KPYNVANCAVTSMRE	1	1
HLA-DRB3*02:02	1	1097	1111	LQPFGLSANINTDHV	350	3.5	3.5				LQPFGLSANINTDHV	LQPFGLSANINTDHV	1	1
HLA-DRB3*02:02	1	1098	1112	QPFGLSANINTDHVT	370	3.7	3.7				QPFGLSANINTDHVT	QPFGLSANINTDHVT	1	1
HLA-DRB3*02:02	1	1099	1113	PFGLSANINTDHVTK	400	4	4				PFGLSANINTDHVTK	PFGLSANINTDHVTK	1	1
HLA-DRB3*01:01	1	1119	1133	FNVFDYKTNFNYEYD	400	4	4				FNVFDYKTNFNYEYD	FNVFDYKTNFNYEYD	1	1
HLA-DRB3*01:01	1	1120	1134	NVFDYKTNFNYEYDT	370	3.7	3.7				NVFDYKTNFNYEYDT	NVFDYKTNFNYEYDT	1	1
HLA-DRB3*01:01	1	1121	1135	VFDYKTNFNYEYDTL	300	3	3				VFDYKTNFNYEYDTL	VFDYKTNFNYEYDTL	1	1
HLA-DRB3*01:01	1	1122	1136	FDYKTNFNYEYDTLE	320	3.2	3.2				FDYKTNFNYEYDTLE	FDYKTNFNYEYDTLE	1	1
HLA-DRB3*01:01	1	1124	1138	YKTNFNYEYDTLEFN	440	4.4	4.4				YKTNFNYEYDTLEFN	YKTNFNYEYDTLEFN	1	1
HLA-DRB1*09:01	1	1131	1145	EYDTLEFNGLSISQL	180	1.8	1.8				EYDTLEFNGLSISQL	EYDTLEFNGLSISQL	2	1	1
HLA-DRB1*04:05	1	1131	1145	EYDTLEFNGLSISQL	480	4.8					EYDTLEFNGLSISQL
HLA-DRB1*09:01	1	1132	1146	YDTLEFNGLSISQLN	110	1.1	1.1				YDTLEFNGLSISQLN	YDTLEFNGLSISQLN	2	1	1
HLA-DRB1*04:05	1	1132	1146	YDTLEFNGLSISQLN	340	3.4					YDTLEFNGLSISQLN
HLA-DRB1*09:01	1	1133	1147	DTLEFNGLSISQLNK	110	1.1	1.1				DTLEFNGLSISQLNK	DTLEFNGLSISQLNK	2	1	1
HLA-DRB1*04:05	1	1133	1147	DTLEFNGLSISQLNK	340	3.4					DTLEFNGLSISQLNK
HLA-DRB1*09:01	1	1134	1148	TLEFNGLSISQLNKK	110	1.1	1.1				TLEFNGLSISQLNKK	TLEFNGLSISQLNKK	3	2	1
HLA-DRB1*04:05	1	1134	1148	TLEFNGLSISQLNKK	330	3.3					TLEFNGLSISQLNKK
HLA-DRB1*01:01	1	1134	1148	TLEFNGLSISQLNKK	490	4.9					TLEFNGLSISQLNKK
HLA-DRB1*04:05	1	1135	1149	LEFNGLSISQLNKKL	450	4.5	4.5				LEFNGLSISQLNKKL	LEFNGLSISQLNKKL	1	1
HLA-DRB1*15:01	1	1150	1164	EAIKSQDRFFAGFLL	450	4.5	4.5				EAIKSQDRFFAGFLL	EAIKSQDRFFAGFLL	1	1
HLA-DRB1*15:01	1	1151	1165	AIKSQDRFFAGFLLS	450	4.5	4.5				AIKSQDRFFAGFLLS	AIKSQDRFFAGFLLS	1	1
HLA-DRB1*15:01	1	1152	1166	IKSQDRFFAGFLLSG	450	4.5	4.5				IKSQDRFFAGFLLSG	IKSQDRFFAGFLLSG	1	1
HLA-DRB1*15:01	1	1153	1167	KSQDRFFAGFLLSGF	360	3.6	3.6				KSQDRFFAGFLLSGF	KSQDRFFAGFLLSGF	1	1
HLA-DRB1*15:01	1	1154	1168	SQDRFFAGFLLSGFK	390	3.9	3.9				SQDRFFAGFLLSGFK	SQDRFFAGFLLSGFK	1	1
HLA-DRB1*07:01	1	1161	1175	GFLLSGFKKSSLVKF	360	3.6	3.6				GFLLSGFKKSSLVKF	GFLLSGFKKSSLVKF	2	2
HLA-DRB1*12:01	1	1161	1175	GFLLSGFKKSSLVKF	455	4.55					GFLLSGFKKSSLVKF
HLA-DRB1*07:01	1	1162	1176	FLLSGFKKSSLVKFN	450	4.5	4.5				FLLSGFKKSSLVKFN	FLLSGFKKSSLVKFN	1	1
HLA-DRB3*01:01	1	1163	1177	LLSGFKKSSLVKFNI	420	4.2	4.2				LLSGFKKSSLVKFNI	LLSGFKKSSLVKFNI	2	2
HLA-DRB1*07:01	1	1163	1177	LLSGFKKSSLVKFNI	450	4.5					LLSGFKKSSLVKFNI
HLA-DRB3*01:01	1	1164	1178	LSGFKKSSLVKFNIC	420	4.2	4.2				LSGFKKSSLVKFNIC	LSGFKKSSLVKFNIC	1	1
HLA-DRB3*01:01	1	1165	1179	SGFKKSSLVKFNICT	440	4.4	4.4				SGFKKSSLVKFNICT	SGFKKSSLVKFNICT	1	1
HLA-DRB3*01:01	1	1195	1209	DENEMPWAYDRVFKY	110	1.1	1.1				DENEMPWAYDRVFKY	DENEMPWAYDRVFKY	1		1
HLA-DRB3*01:01	1	1196	1210	ENEMPWAYDRVFKYD	99	0.99	0.99				ENEMPWAYDRVFKYD	ENEMPWAYDRVFKYD	1			1
HLA-DRB3*01:01	1	1197	1211	NEMPWAYDRVFKYDI	96	0.96	0.96				NEMPWAYDRVFKYDI	NEMPWAYDRVFKYDI	2	1		1
HLA-DRB1*03:01	1	1197	1211	NEMPWAYDRVFKYDI	400	4					NEMPWAYDRVFKYDI
HLA-DRB3*01:01	1	1198	1212	EMPWAYDRVFKYDIT	96	0.96	0.96				EMPWAYDRVFKYDIT	EMPWAYDRVFKYDIT	2	1		1
HLA-DRB1*03:01	1	1198	1212	EMPWAYDRVFKYDIT	370	3.7					EMPWAYDRVFKYDIT
HLA-DRB3*01:01	1	1199	1213	MPWAYDRVFKYDITE	98	0.98	0.98				MPWAYDRVFKYDITE	MPWAYDRVFKYDITE	2	1		1
HLA-DRB1*03:01	1	1199	1213	MPWAYDRVFKYDITE	440	4.4					MPWAYDRVFKYDITE
HLA-DRB3*01:01	1	1200	1214	PWAYDRVFKYDITEK	360	3.6	3.6				PWAYDRVFKYDITEK	PWAYDRVFKYDITEK	1	1
HLA-DRB1*04:01	1	1201	1215	WAYDRVFKYDITEKL	73	0.73					WAYDRVFKYDITEKL
HLA-DRB3*01:01	1	1201	1215	WAYDRVFKYDITEKL	22	0.22	0.22				WAYDRVFKYDITEKL	WAYDRVFKYDITEKL	3	1		2
HLA-DRB1*03:01	1	1201	1215	WAYDRVFKYDITEKL	270	2.7					WAYDRVFKYDITEKL
HLA-DRB1*04:01	1	1202	1216	AYDRVFKYDITEKLH	73	0.73					AYDRVFKYDITEKLH
HLA-DRB3*01:01	1	1202	1216	AYDRVFKYDITEKLH	23	0.23	0.23				AYDRVFKYDITEKLH	AYDRVFKYDITEKLH	3		1	2
HLA-DRB1*03:01	1	1202	1216	AYDRVFKYDITEKLH	190	1.9					AYDRVFKYDITEKLH
HLA-DRB1*04:01	1	1203	1217	YDRVFKYDITEKLHD	73	0.73					YDRVFKYDITEKLHD
HLA-DRB1*03:01	1	1203	1217	YDRVFKYDITEKLHD	160	1.6					YDRVFKYDITEKLHD
HLA-DRB3*01:01	1	1203	1217	YDRVFKYDITEKLHD	22	0.22	0.22				YDRVFKYDITEKLHD	YDRVFKYDITEKLHD	3		1	2
HLA-DRB1*04:01	1	1204	1218	DRVFKYDITEKLHDL	73	0.73					DRVFKYDITEKLHDL
HLA-DRB1*03:01	1	1204	1218	DRVFKYDITEKLHDL	160	1.6					DRVFKYDITEKLHDL
HLA-DRB3*01:01	1	1204	1218	DRVFKYDITEKLHDL	21	0.21	0.21				DRVFKYDITEKLHDL	DRVFKYDITEKLHDL	3		1	2
HLA-DRB1*04:01	1	1205	1219	RVFKYDITEKLHDLK	73	0.73					RVFKYDITEKLHDLK
HLA-DRB3*01:01	1	1205	1219	RVFKYDITEKLHDLK	21	0.21	0.21				RVFKYDITEKLHDLK	RVFKYDITEKLHDLK	3	1		2
HLA-DRB1*03:01	1	1205	1219	RVFKYDITEKLHDLK	250	2.5					RVFKYDITEKLHDLK
HLA-DRB3*01:01	1	1206	1220	VFKYDITEKLHDLKL	120	1.2	1.2				VFKYDITEKLHDLKL	VFKYDITEKLHDLKL	2	1	1
HLA-DRB1*04:01	1	1206	1220	VFKYDITEKLHDLKL	440	4.4					VFKYDITEKLHDLKL
HLA-DRB3*01:01	1	1207	1221	FKYDITEKLHDLKLH	440	4.4	4.4				FKYDITEKLHDLKLH	FKYDITEKLHDLKLH	2	2
HLA-DRB1*04:01	1	1207	1221	FKYDITEKLHDLKLH	490	4.9					FKYDITEKLHDLKLH
HLA-DRB3*01:01	1	1215	1229	LHDLKLHAEDHFYID	360	3.6	3.6				LHDLKLHAEDHFYID	LHDLKLHAEDHFYID	1	1
HLA-DRB3*01:01	1	1216	1230	HDLKLHAEDHFYIDY	290	2.9	2.9				HDLKLHAEDHFYIDY	HDLKLHAEDHFYIDY	1	1
HLA-DRB3*01:01	1	1217	1231	DLKLHAEDHFYIDYE	280	2.8	2.8				DLKLHAEDHFYIDYE	DLKLHAEDHFYIDYE	1	1
HLA-DRB3*01:01	1	1218	1232	LKLHAEDHFYIDYEV	280	2.8	2.8				LKLHAEDHFYIDYEV	LKLHAEDHFYIDYEV	1	1
HLA-DRB3*01:01	1	1219	1233	KLHAEDHFYIDYEVF	380	3.8	3.8				KLHAEDHFYIDYEVF	KLHAEDHFYIDYEVF	1	1
HLA-DRB1*04:01	1	1258	1272	HHEGEVYQAEVTSAN	430	4.3	4.3				HHEGEVYQAEVTSAN	HHEGEVYQAEVTSAN	1	1
HLA-DRB1*04:01	1	1259	1273	HEGEVYQAEVTSANR	140	1.4	1.4				HEGEVYQAEVTSANR	HEGEVYQAEVTSANR	1		1
HLA-DRB1*04:01	1	1260	1274	EGEVYQAEVTSANRI	110	1.1	1.1				EGEVYQAEVTSANRI	EGEVYQAEVTSANRI	1		1
HLA-DRB1*04:01	1	1261	1275	GEVYQAEVTSANRIR	94	0.94	0.94				GEVYQAEVTSANRIR	GEVYQAEVTSANRIR	1			1
HLA-DRB1*04:01	1	1262	1276	EVYQAEVTSANRIRK	210	2.1	2.1				EVYQAEVTSANRIRK	EVYQAEVTSANRIRK	1	1
HLA-DRB1*04:01	1	1263	1277	VYQAEVTSANRIRKN	450	4.5	4.5				VYQAEVTSANRIRKN	VYQAEVTSANRIRKN	1	1
HLA-DRB3*02:02	1	1269	1283	TSANRIRKNIENLSL	260	2.6	2.6				TSANRIRKNIENLSL	TSANRIRKNIENLSL	2	2
HLA-DRB1*13:02	1	1269	1283	TSANRIRKNIENLSL	390	3.9					TSANRIRKNIENLSL
HLA-DRB3*02:02	1	1270	1284	SANRIRKNIENLSLG	250	2.5	2.5				SANRIRKNIENLSLG	SANRIRKNIENLSLG	2	2
HLA-DRB1*13:02	1	1270	1284	SANRIRKNIENLSLG	400	4					SANRIRKNIENLSLG
HLA-DRB3*02:02	1	1271	1285	ANRIRKNIENLSLGE	260	2.6	2.6				ANRIRKNIENLSLGE	ANRIRKNIENLSLGE	2	2
HLA-DRB1*13:02	1	1271	1285	ANRIRKNIENLSLGE	410	4.1					ANRIRKNIENLSLGE
HLA-DRB3*02:02	1	1272	1286	NRIRKNIENLSLGEL	300	3	3				NRIRKNIENLSLGEL	NRIRKNIENLSLGEL	2	2
HLA-DRB1*13:02	1	1272	1286	NRIRKNIENLSLGEL	480	4.8					NRIRKNIENLSLGEL
HLA-DRB3*02:02	1	1273	1287	RIRKNIENLSLGELE	440	4.4	4.4				RIRKNIENLSLGELE	RIRKNIENLSLGELE	1	1
HLA-DRB1*01:01	1	1280	1294	NLSLGELESLRAAFL	110	1.1	1.1				NLSLGELESLRAAFL	NLSLGELESLRAAFL	1		1
HLA-DRB1*01:01	1	1281	1295	LSLGELESLRAAFLE	86	0.86	0.86				LSLGELESLRAAFLE	LSLGELESLRAAFLE	1			1
HLA-DRB1*01:01	1	1282	1296	SLGELESLRAAFLEI	86	0.86	0.86				SLGELESLRAAFLEI	SLGELESLRAAFLEI	1			1
HLA-DRB1*01:01	1	1283	1297	LGELESLRAAFLEIE	160	1.6	1.6				LGELESLRAAFLEIE	LGELESLRAAFLEIE	1		1
HLA-DRB1*01:01	1	1284	1298	GELESLRAAFLEIEN	350	3.5	3.5				GELESLRAAFLEIEN	GELESLRAAFLEIEN	1	1
HLA-DRB1*11:01	1	1296	1310	IENDGTYESIAKFHG	440	4.4	4.4				IENDGTYESIAKFHG	IENDGTYESIAKFHG	1	1
HLA-DRB1*11:01	1	1297	1311	ENDGTYESIAKFHGS	440	4.4	4.4				ENDGTYESIAKFHGS	ENDGTYESIAKFHGS	1	1
HLA-DRB1*11:01	1	1298	1312	NDGTYESIAKFHGSP	440	4.4	4.4				NDGTYESIAKFHGSP	NDGTYESIAKFHGSP	1	1
HLA-DRB1*11:01	1	1299	1313	DGTYESIAKFHGSPG	420	4.2	4.2				DGTYESIAKFHGSPG	DGTYESIAKFHGSPG	1	1
HLA-DRB1*11:01	1	1300	1314	GTYESIAKFHGSPGL	410	4.1	4.1				GTYESIAKFHGSPGL	GTYESIAKFHGSPGL	1	1
HLA-DRB3*02:02	1	1310	1324	GSPGLCQLNGNPISC	500	5	5				GSPGLCQLNGNPISC	GSPGLCQLNGNPISC	1	1
HLA-DRB3*02:02	1	1311	1325	SPGLCQLNGNPISCC	490	4.9	4.9				SPGLCQLNGNPISCC	SPGLCQLNGNPISCC	1	1
HLA-DRB3*02:02	1	1312	1326	PGLCQLNGNPISCCV	390	3.9	3.9				PGLCQLNGNPISCCV	PGLCQLNGNPISCCV	1	1
HLA-DRB3*02:02	1	1313	1327	GLCQLNGNPISCCVH	410	4.1	4.1				GLCQLNGNPISCCVH	GLCQLNGNPISCCVH	1	1
HLA-DRB1*09:01	1	1333	1347	PHWHRLYVVVVENAL	450	4.5	4.5				PHWHRLYVVVVENAL	PHWHRLYVVVVENAL	1	1
HLA-DRB5*01:01	1	1336	1350	HRLYVVVVENALLKK	250	2.5	2.5				HRLYVVVVENALLKK	HRLYVVVVENALLKK	1	1
HLA-DRB5*01:01	1	1337	1351	RLYVVVVENALLKKG	270	2.7	2.7				RLYVVVVENALLKKG	RLYVVVVENALLKKG	1	1
HLA-DRB5*01:01	1	1338	1352	LYVVVVENALLKKGS	260	2.6	2.6				LYVVVVENALLKKGS	LYVVVVENALLKKGS	1	1
HLA-DRB5*01:01	1	1339	1353	YVVVVENALLKKGSS	360	3.6	3.6				YVVVVENALLKKGSS	YVVVVENALLKKGSS	1	1
HLA-DRB1*07:01	1	1342	1356	VVENALLKKGSSVAV	360	3.6	3.6				VVENALLKKGSSVAV	VVENALLKKGSSVAV	1	1
HLA-DRB1*07:01	1	1343	1357	VENALLKKGSSVAVP	370	3.7	3.7				VENALLKKGSSVAVP	VENALLKKGSSVAVP	1	1
HLA-DRB1*07:01	1	1344	1358	ENALLKKGSSVAVPY	360	3.6	3.6				ENALLKKGSSVAVPY	ENALLKKGSSVAVPY	2	2
HLA-DRB1*09:01	1	1344	1358	ENALLKKGSSVAVPY	470	4.7					ENALLKKGSSVAVPY
HLA-DRB1*07:01	1	1345	1359	NALLKKGSSVAVPYW	370	3.7	3.7				NALLKKGSSVAVPYW	NALLKKGSSVAVPYW	2	2
HLA-DRB1*09:01	1	1345	1359	NALLKKGSSVAVPYW	460	4.6					NALLKKGSSVAVPYW
HLA-DRB1*07:01	1	1346	1360	ALLKKGSSVAVPYWD	380	3.8	3.8				ALLKKGSSVAVPYWD	ALLKKGSSVAVPYWD	1	1
HLA-DRB3*01:01	1	1365	1379	IEHLPHLISDATYYN	200	2	2				IEHLPHLISDATYYN	IEHLPHLISDATYYN	1	1
HLA-DRB3*01:01	1	1366	1380	EHLPHLISDATYYNS	200	2	2				EHLPHLISDATYYNS	EHLPHLISDATYYNS	1	1
HLA-DRB3*01:01	1	1367	1381	HLPHLISDATYYNSR	200	2	2				HLPHLISDATYYNSR	HLPHLISDATYYNSR	1	1
HLA-DRB3*01:01	1	1368	1382	LPHLISDATYYNSRQ	200	2	2				LPHLISDATYYNSRQ	LPHLISDATYYNSRQ	1	1
HLA-DRB3*01:01	1	1369	1383	PHLISDATYYNSRQH	260	2.6	2.6				PHLISDATYYNSRQH	PHLISDATYYNSRQH	1	1
HLA-DRB1*04:05	1	1414	1428	DYFYEQVLYALEQDN	490	4.9	4.9				DYFYEQVLYALEQDN	DYFYEQVLYALEQDN	1	1
HLA-DRB1*04:05	1	1415	1429	YFYEQVLYALEQDNF	480	4.8	4.8				YFYEQVLYALEQDNF	YFYEQVLYALEQDNF	1	1
HLA-DRB1*04:05	1	1430	1444	CDFEIQLEILHNALH	360	3.6	3.6				CDFEIQLEILHNALH	CDFEIQLEILHNALH	1	1
HLA-DRB1*04:05	1	1431	1445	DFEIQLEILHNALHS	250	2.5	2.5				DFEIQLEILHNALHS	DFEIQLEILHNALHS	1	1
HLA-DRB1*12:01	1	1432	1446	FEIQLEILHNALHSL	250	2.5	2.5				FEIQLEILHNALHSL	FEIQLEILHNALHSL	4	4
HLA-DRB1*04:05	1	1432	1446	FEIQLEILHNALHSL	260	2.6					FEIQLEILHNALHSL
HLA-DRB1*13:02	1	1432	1446	FEIQLEILHNALHSL	310	3.1					FEIQLEILHNALHSL
HLA-DRB3*02:02	1	1432	1446	FEIQLEILHNALHSL	440	4.4					FEIQLEILHNALHSL
HLA-DRB3*02:02	1	1433	1447	EIQLEILHNALHSLL	210	2.1	2.1				EIQLEILHNALHSLL	EIQLEILHNALHSLL	4	4
HLA-DRB1*04:05	1	1433	1447	EIQLEILHNALHSLL	240	2.4					EIQLEILHNALHSLL
HLA-DRB1*12:01	1	1433	1447	EIQLEILHNALHSLL	260	2.6					EIQLEILHNALHSLL
HLA-DRB1*13:02	1	1433	1447	EIQLEILHNALHSLL	290	2.9					EIQLEILHNALHSLL
HLA-DRB3*02:02	1	1434	1448	IQLEILHNALHSLLG	210	2.1	2.1				IQLEILHNALHSLLG	IQLEILHNALHSLLG	5	5
HLA-DRB1*12:01	1	1434	1448	IQLEILHNALHSLLG	295	2.95					IQLEILHNALHSLLG
HLA-DRB1*13:02	1	1434	1448	IQLEILHNALHSLLG	300	3					IQLEILHNALHSLLG
HLA-DRB1*04:05	1	1434	1448	IQLEILHNALHSLLG	330	3.3					IQLEILHNALHSLLG
HLA-DRB1*01:01	1	1434	1448	IQLEILHNALHSLLG	450	4.5					IQLEILHNALHSLLG
HLA-DRB3*02:02	1	1435	1449	QLEILHNALHSLLGG	220	2.2	2.2				QLEILHNALHSLLGG	QLEILHNALHSLLGG	4	4
HLA-DRB1*13:02	1	1435	1449	QLEILHNALHSLLGG	310	3.1					QLEILHNALHSLLGG
HLA-DRB1*01:01	1	1435	1449	QLEILHNALHSLLGG	440	4.4					QLEILHNALHSLLGG
HLA-DRB1*12:01	1	1435	1449	QLEILHNALHSLLGG	445	4.45					QLEILHNALHSLLGG
HLA-DRB3*02:02	1	1436	1450	LEILHNALHSLLGGK	300	3	3				LEILHNALHSLLGGK	LEILHNALHSLLGGK	2	2
HLA-DRB1*13:02	1	1436	1450	LEILHNALHSLLGGK	340	3.4					LEILHNALHSLLGGK
HLA-DRB1*01:01	1	1438	1452	ILHNALHSLLGGKGK	440	4.4	4.4				ILHNALHSLLGGKGK	ILHNALHSLLGGKGK	1	1
HLA-DRB3*01:01	1	1455	1469	MSNLDYAAFDPVFFL	320	3.2	3.2				MSNLDYAAFDPVFFL	MSNLDYAAFDPVFFL	1	1
HLA-DRB3*02:02	1	1464	1478	DPVFFLHHATTDRIW	500	5	5				DPVFFLHHATTDRIW	DPVFFLHHATTDRIW	1	1
HLA-DRB3*02:02	1	1465	1479	PVFFLHHATTDRIWA	370	3.7	3.7				PVFFLHHATTDRIWA	PVFFLHHATTDRIWA	1	1
HLA-DRB3*02:02	1	1466	1480	VFFLHHATTDRIWAI	370	3.7	3.7				VFFLHHATTDRIWAI	VFFLHHATTDRIWAI	1	1
HLA-DRB1*03:01	1	1475	1489	DRIWAIWQDLQRFRK	420	4.2	4.2				DRIWAIWQDLQRFRK	DRIWAIWQDLQRFRK	1	1
HLA-DRB1*03:01	1	1476	1490	RIWAIWQDLQRFRKR	320	3.2	3.2				RIWAIWQDLQRFRKR	RIWAIWQDLQRFRKR	1	1
HLA-DRB1*03:01	1	1477	1491	IWAIWQDLQRFRKRP	460	4.6	4.6				IWAIWQDLQRFRKRP	IWAIWQDLQRFRKRP	1	1
HLA-DRB1*11:01	1	1478	1492	WAIWQDLQRFRKRPY	350	3.5	3.5				WAIWQDLQRFRKRPY	WAIWQDLQRFRKRPY	1	1
HLA-DRB1*11:01	1	1479	1493	AIWQDLQRFRKRPYR	270	2.7	2.7				AIWQDLQRFRKRPYR	AIWQDLQRFRKRPYR	1	1
HLA-DRB1*11:01	1	1480	1494	IWQDLQRFRKRPYRE	500	5	5				IWQDLQRFRKRPYRE	IWQDLQRFRKRPYRE	1	1
HLA-DRB1*04:01	1	1493	1507	REANCAIQLMHTPLQ	200	2	2				REANCAIQLMHTPLQ	REANCAIQLMHTPLQ	1	1
HLA-DRB1*04:01	1	1494	1508	EANCAIQLMHTPLQP	200	2	2				EANCAIQLMHTPLQP	EANCAIQLMHTPLQP	2	2
HLA-DRB1*04:05	1	1494	1508	EANCAIQLMHTPLQP	420	4.2					EANCAIQLMHTPLQP
HLA-DRB1*04:01	1	1495	1509	ANCAIQLMHTPLQPF	130	1.3	1.3				ANCAIQLMHTPLQPF	ANCAIQLMHTPLQPF	3	2	1
HLA-DRB1*04:05	1	1495	1509	ANCAIQLMHTPLQPF	290	2.9					ANCAIQLMHTPLQPF
HLA-DRB4*01:01	1	1495	1509	ANCAIQLMHTPLQPF	290	2.9					ANCAIQLMHTPLQPF
HLA-DRB1*04:05	1	1496	1510	NCAIQLMHTPLQPFD	180	1.8					NCAIQLMHTPLQPFD
HLA-DRB1*04:01	1	1496	1510	NCAIQLMHTPLQPFD	130	1.3	1.3				NCAIQLMHTPLQPFD	NCAIQLMHTPLQPFD	3	1	2
HLA-DRB4*01:01	1	1496	1510	NCAIQLMHTPLQPFD	290	2.9					NCAIQLMHTPLQPFD
HLA-DRB1*04:01	1	1497	1511	CAIQLMHTPLQPFDK	180	1.8	1.8				CAIQLMHTPLQPFDK	CAIQLMHTPLQPFDK	3	2	1
HLA-DRB1*04:05	1	1497	1511	CAIQLMHTPLQPFDK	230	2.3					CAIQLMHTPLQPFDK
HLA-DRB4*01:01	1	1497	1511	CAIQLMHTPLQPFDK	340	3.4					CAIQLMHTPLQPFDK
HLA-DRB1*04:01	1	1498	1512	AIQLMHTPLQPFDKS	250	2.5	2.5				AIQLMHTPLQPFDKS	AIQLMHTPLQPFDKS	1	1
HLA-DRB3*01:01	1	1525	1539	PHDGFEYQNSFGYAY	350	3.5	3.5				PHDGFEYQNSFGYAY	PHDGFEYQNSFGYAY	1	1
HLA-DRB3*01:01	1	1526	1540	HDGFEYQNSFGYAYD	340	3.4	3.4				HDGFEYQNSFGYAYD	HDGFEYQNSFGYAYD	1	1
HLA-DRB3*01:01	1	1527	1541	DGFEYQNSFGYAYDN	340	3.4	3.4				DGFEYQNSFGYAYDN	DGFEYQNSFGYAYDN	1	1
HLA-DRB3*01:01	1	1528	1542	GFEYQNSFGYAYDNL	340	3.4	3.4				GFEYQNSFGYAYDNL	GFEYQNSFGYAYDNL	1	1
HLA-DRB3*01:01	1	1529	1543	FEYQNSFGYAYDNLE	350	3.5	3.5				FEYQNSFGYAYDNLE	FEYQNSFGYAYDNLE	1	1
HLA-DRB1*04:05	1	1530	1544	EYQNSFGYAYDNLEL	350	3.5	3.5				EYQNSFGYAYDNLEL	EYQNSFGYAYDNLEL	1	1
HLA-DRB1*04:05	1	1531	1545	YQNSFGYAYDNLELN	240	2.4	2.4				YQNSFGYAYDNLELN	YQNSFGYAYDNLELN	2	2
HLA-DRB3*01:01	1	1531	1545	YQNSFGYAYDNLELN	360	3.6					YQNSFGYAYDNLELN
HLA-DRB1*04:05	1	1532	1546	QNSFGYAYDNLELNH	230	2.3	2.3				QNSFGYAYDNLELNH	QNSFGYAYDNLELNH	2	2
HLA-DRB3*01:01	1	1532	1546	QNSFGYAYDNLELNH	380	3.8					QNSFGYAYDNLELNH
HLA-DRB1*04:05	1	1533	1547	NSFGYAYDNLELNHY	270	2.7	2.7				NSFGYAYDNLELNHY	NSFGYAYDNLELNHY	2	2
HLA-DRB3*01:01	1	1533	1547	NSFGYAYDNLELNHY	380	3.8					NSFGYAYDNLELNHY
HLA-DRB3*01:01	1	1534	1548	SFGYAYDNLELNHYS	380	3.8	3.8				SFGYAYDNLELNHYS	SFGYAYDNLELNHYS	1	1
HLA-DRB3*01:01	1	1535	1549	FGYAYDNLELNHYSI	390	3.9	3.9				FGYAYDNLELNHYSI	FGYAYDNLELNHYSI	1	1
HLA-DRB3*02:02	1	1564	1578	RVFAGFLLHNIGTSA	77	0.77	0.77				RVFAGFLLHNIGTSA	RVFAGFLLHNIGTSA	2	1		1
HLA-DRB1*13:02	1	1564	1578	RVFAGFLLHNIGTSA	380	3.8					RVFAGFLLHNIGTSA
HLA-DRB3*02:02	1	1565	1579	VFAGFLLHNIGTSAD	48	0.48	0.48				VFAGFLLHNIGTSAD	VFAGFLLHNIGTSAD	3	2		1
HLA-DRB1*13:02	1	1565	1579	VFAGFLLHNIGTSAD	310	3.1					VFAGFLLHNIGTSAD
HLA-DRB1*01:01	1	1565	1579	VFAGFLLHNIGTSAD	420	4.2					VFAGFLLHNIGTSAD
HLA-DRB3*02:02	1	1566	1580	FAGFLLHNIGTSADG	46	0.46	0.46				FAGFLLHNIGTSADG	FAGFLLHNIGTSADG	3	2		1
HLA-DRB1*01:01	1	1566	1580	FAGFLLHNIGTSADG	310	3.1					FAGFLLHNIGTSADG
HLA-DRB1*13:02	1	1566	1580	FAGFLLHNIGTSADG	320	3.2					FAGFLLHNIGTSADG
HLA-DRB3*02:02	1	1567	1581	AGFLLHNIGTSADGH	48	0.48	0.48				AGFLLHNIGTSADGH	AGFLLHNIGTSADGH	4	3		1
HLA-DRB1*01:01	1	1567	1581	AGFLLHNIGTSADGH	300	3					AGFLLHNIGTSADGH
HLA-DRB1*13:02	1	1567	1581	AGFLLHNIGTSADGH	310	3.1					AGFLLHNIGTSADGH
HLA-DRB1*04:05	1	1567	1581	AGFLLHNIGTSADGH	490	4.9					AGFLLHNIGTSADGH
HLA-DRB3*02:02	1	1568	1582	GFLLHNIGTSADGHV	67	0.67	0.67				GFLLHNIGTSADGHV	GFLLHNIGTSADGHV	3	2		1
HLA-DRB1*13:02	1	1568	1582	GFLLHNIGTSADGHV	380	3.8					GFLLHNIGTSADGHV
HLA-DRB1*01:01	1	1568	1582	GFLLHNIGTSADGHV	450	4.5					GFLLHNIGTSADGHV
HLA-DRB3*02:02	1	1569	1583	FLLHNIGTSADGHVF	120	1.2	1.2				FLLHNIGTSADGHVF	FLLHNIGTSADGHVF	1		1
HLA-DRB3*01:01	1	1607	1621	GQTEMSFVFDRLYKL	78	0.78	0.78				GQTEMSFVFDRLYKL	GQTEMSFVFDRLYKL	2	1		1
HLA-DRB1*03:01	1	1607	1621	GQTEMSFVFDRLYKL	420	4.2					GQTEMSFVFDRLYKL
HLA-DRB3*01:01	1	1608	1622	QTEMSFVFDRLYKLD	50	0.5	0.5				QTEMSFVFDRLYKLD	QTEMSFVFDRLYKLD	2	1		1
HLA-DRB1*03:01	1	1608	1622	QTEMSFVFDRLYKLD	420	4.2					QTEMSFVFDRLYKLD
HLA-DRB3*01:01	1	1609	1623	TEMSFVFDRLYKLDI	38	0.38	0.38				TEMSFVFDRLYKLDI	TEMSFVFDRLYKLDI	3	2		1
HLA-DRB1*11:01	1	1609	1623	TEMSFVFDRLYKLDI	400	4					TEMSFVFDRLYKLDI
HLA-DRB1*03:01	1	1609	1623	TEMSFVFDRLYKLDI	420	4.2					TEMSFVFDRLYKLDI
HLA-DRB3*01:01	1	1610	1624	EMSFVFDRLYKLDIT	45	0.45	0.45				EMSFVFDRLYKLDIT	EMSFVFDRLYKLDIT	3	2		1
HLA-DRB1*11:01	1	1610	1624	EMSFVFDRLYKLDIT	400	4					EMSFVFDRLYKLDIT
HLA-DRB1*03:01	1	1610	1624	EMSFVFDRLYKLDIT	420	4.2					EMSFVFDRLYKLDIT
HLA-DRB3*01:01	1	1611	1625	MSFVFDRLYKLDITK	59	0.59	0.59				MSFVFDRLYKLDITK	MSFVFDRLYKLDITK	3	2		1
HLA-DRB1*11:01	1	1611	1625	MSFVFDRLYKLDITK	390	3.9					MSFVFDRLYKLDITK
HLA-DRB1*03:01	1	1611	1625	MSFVFDRLYKLDITK	420	4.2					MSFVFDRLYKLDITK
HLA-DRB3*01:01	1	1612	1626	SFVFDRLYKLDITKA	72	0.72	0.72				SFVFDRLYKLDITKA	SFVFDRLYKLDITKA	2	1		1
HLA-DRB1*11:01	1	1612	1626	SFVFDRLYKLDITKA	310	3.1					SFVFDRLYKLDITKA
HLA-DRB1*04:01	1	1613	1627	FVFDRLYKLDITKAL	120	1.2					FVFDRLYKLDITKAL
HLA-DRB3*01:01	1	1613	1627	FVFDRLYKLDITKAL	4	0.04	0.04				FVFDRLYKLDITKAL	FVFDRLYKLDITKAL	4	2	1	1
HLA-DRB1*11:01	1	1613	1627	FVFDRLYKLDITKAL	300	3					FVFDRLYKLDITKAL
HLA-DRB1*03:01	1	1613	1627	FVFDRLYKLDITKAL	420	4.2					FVFDRLYKLDITKAL
HLA-DRB1*04:01	1	1614	1628	VFDRLYKLDITKALK	120	1.2					VFDRLYKLDITKALK
HLA-DRB3*01:01	1	1614	1628	VFDRLYKLDITKALK	5	0.05	0.05				VFDRLYKLDITKALK	VFDRLYKLDITKALK	4	2	1	1
HLA-DRB1*11:01	1	1614	1628	VFDRLYKLDITKALK	370	3.7					VFDRLYKLDITKALK
HLA-DRB3*02:02	1	1614	1628	VFDRLYKLDITKALK	400	4					VFDRLYKLDITKALK
HLA-DRB1*04:01	1	1615	1629	FDRLYKLDITKALKK	120	1.2					FDRLYKLDITKALKK
HLA-DRB3*01:01	1	1615	1629	FDRLYKLDITKALKK	5	0.05	0.05				FDRLYKLDITKALKK	FDRLYKLDITKALKK	5	3	1	1
HLA-DRB5*01:01	1	1615	1629	FDRLYKLDITKALKK	240	2.4					FDRLYKLDITKALKK
HLA-DRB3*02:02	1	1615	1629	FDRLYKLDITKALKK	290	2.9					FDRLYKLDITKALKK
HLA-DRB1*11:01	1	1615	1629	FDRLYKLDITKALKK	300	3					FDRLYKLDITKALKK
HLA-DRB1*04:01	1	1616	1630	DRLYKLDITKALKKN	120	1.2					DRLYKLDITKALKKN
HLA-DRB5*01:01	1	1616	1630	DRLYKLDITKALKKN	180	1.8					DRLYKLDITKALKKN
HLA-DRB3*01:01	1	1616	1630	DRLYKLDITKALKKN	9	0.09	0.09				DRLYKLDITKALKKN	DRLYKLDITKALKKN	5	2	2	1
HLA-DRB3*02:02	1	1616	1630	DRLYKLDITKALKKN	300	3					DRLYKLDITKALKKN
HLA-DRB1*03:01	1	1616	1630	DRLYKLDITKALKKN	480	4.8					DRLYKLDITKALKKN
HLA-DRB1*04:01	1	1617	1631	RLYKLDITKALKKNG	120	1.2					RLYKLDITKALKKNG
HLA-DRB5*01:01	1	1617	1631	RLYKLDITKALKKNG	210	2.1					RLYKLDITKALKKNG
HLA-DRB3*01:01	1	1617	1631	RLYKLDITKALKKNG	15	0.15	0.15				RLYKLDITKALKKNG	RLYKLDITKALKKNG	5	3	1	1
HLA-DRB3*02:02	1	1617	1631	RLYKLDITKALKKNG	280	2.8					RLYKLDITKALKKNG
HLA-DRB1*11:01	1	1617	1631	RLYKLDITKALKKNG	290	2.9					RLYKLDITKALKKNG
HLA-DRB3*01:01	1	1618	1632	LYKLDITKALKKNGV	59	0.59	0.59				LYKLDITKALKKNGV	LYKLDITKALKKNGV	3	2		1
HLA-DRB1*11:01	1	1618	1632	LYKLDITKALKKNGV	310	3.1					LYKLDITKALKKNGV
HLA-DRB5*01:01	1	1618	1632	LYKLDITKALKKNGV	310	3.1					LYKLDITKALKKNGV
HLA-DRB1*11:01	1	1619	1633	YKLDITKALKKNGVH	350	3.5	3.5				YKLDITKALKKNGVH	YKLDITKALKKNGVH	2	2
HLA-DRB5*01:01	1	1619	1633	YKLDITKALKKNGVH	390	3.9					YKLDITKALKKNGVH
HLA-DRB1*11:01	1	1620	1634	KLDITKALKKNGVHL	480	4.8	4.8				KLDITKALKKNGVHL	KLDITKALKKNGVHL	1	1
HLA-DRB3*02:02	1	1622	1636	DITKALKKNGVHLQG	450	4.5	4.5				DITKALKKNGVHLQG	DITKALKKNGVHLQG	1	1
HLA-DRB3*02:02	1	1623	1637	ITKALKKNGVHLQGD	490	4.9	4.9				ITKALKKNGVHLQGD	ITKALKKNGVHLQGD	1	1
HLA-DRB3*02:02	1	1624	1638	TKALKKNGVHLQGDF	410	4.1	4.1				TKALKKNGVHLQGDF	TKALKKNGVHLQGDF	1	1
HLA-DRB1*07:01	1	1638	1652	FDLEIEITAVNGSHL	300	3	3				FDLEIEITAVNGSHL	FDLEIEITAVNGSHL	1	1
HLA-DRB1*07:01	1	1639	1653	DLEIEITAVNGSHLD	310	3.1	3.1				DLEIEITAVNGSHLD	DLEIEITAVNGSHLD	1	1
HLA-DRB1*07:01	1	1640	1654	LEIEITAVNGSHLDS	350	3.5	3.5				LEIEITAVNGSHLDS	LEIEITAVNGSHLDS	1	1
HLA-DRB1*07:01	1	1641	1655	EIEITAVNGSHLDSH	450	4.5	4.5				EIEITAVNGSHLDSH	EIEITAVNGSHLDSH	1	1
HLA-DRB1*03:01	1	1677	1691	HTEPVMIRKDITQLD	220	2.2	2.2				HTEPVMIRKDITQLD	HTEPVMIRKDITQLD	2	2
HLA-DRB3*01:01	1	1677	1691	HTEPVMIRKDITQLD	470	4.7					HTEPVMIRKDITQLD
HLA-DRB1*03:01	1	1678	1692	TEPVMIRKDITQLDK	83	0.83	0.83				TEPVMIRKDITQLDK	TEPVMIRKDITQLDK	2	1		1
HLA-DRB3*01:01	1	1678	1692	TEPVMIRKDITQLDK	480	4.8					TEPVMIRKDITQLDK
HLA-DRB1*03:01	1	1679	1693	EPVMIRKDITQLDKR	82	0.82	0.82				EPVMIRKDITQLDKR	EPVMIRKDITQLDKR	2	1		1
HLA-DRB3*01:01	1	1679	1693	EPVMIRKDITQLDKR	480	4.8					EPVMIRKDITQLDKR
HLA-DRB1*03:01	1	1680	1694	PVMIRKDITQLDKRQ	82	0.82	0.82				PVMIRKDITQLDKRQ	PVMIRKDITQLDKRQ	2	1		1
HLA-DRB3*01:01	1	1680	1694	PVMIRKDITQLDKRQ	480	4.8					PVMIRKDITQLDKRQ
HLA-DRB1*03:01	1	1681	1695	VMIRKDITQLDKRQQ	77	0.77	0.77				VMIRKDITQLDKRQQ	VMIRKDITQLDKRQQ	2	1		1
HLA-DRB3*01:01	1	1681	1695	VMIRKDITQLDKRQQ	500	5					VMIRKDITQLDKRQQ
HLA-DRB1*03:01	1	1682	1696	MIRKDITQLDKRQQL	230	2.3	2.3				MIRKDITQLDKRQQL	MIRKDITQLDKRQQL	1	1
HLA-DRB1*03:01	1	1683	1697	IRKDITQLDKRQQLS	320	3.2	3.2				IRKDITQLDKRQQLS	IRKDITQLDKRQQLS	1	1
HLA-DRB5*01:01	1	1692	1706	KRQQLSLVKALESMK	350	3.5	3.5				KRQQLSLVKALESMK	KRQQLSLVKALESMK	2	2
HLA-DRB4*01:01	1	1692	1706	KRQQLSLVKALESMK	490	4.9					KRQQLSLVKALESMK
HLA-DRB1*09:01	1	1693	1707	RQQLSLVKALESMKA	340	3.4	3.4				RQQLSLVKALESMKA	RQQLSLVKALESMKA	6	6
HLA-DRB5*01:01	1	1693	1707	RQQLSLVKALESMKA	350	3.5					RQQLSLVKALESMKA
HLA-DRB1*01:01	1	1693	1707	RQQLSLVKALESMKA	370	3.7					RQQLSLVKALESMKA
HLA-DRB1*04:01	1	1693	1707	RQQLSLVKALESMKA	390	3.9					RQQLSLVKALESMKA
HLA-DRB4*01:01	1	1693	1707	RQQLSLVKALESMKA	430	4.3					RQQLSLVKALESMKA
HLA-DRB1*12:01	1	1693	1707	RQQLSLVKALESMKA	500	5					RQQLSLVKALESMKA
HLA-DRB1*09:01	1	1694	1708	QQLSLVKALESMKAD	280	2.8	2.8				QQLSLVKALESMKAD	QQLSLVKALESMKAD	5	5
HLA-DRB5*01:01	1	1694	1708	QQLSLVKALESMKAD	350	3.5					QQLSLVKALESMKAD
HLA-DRB1*01:01	1	1694	1708	QQLSLVKALESMKAD	390	3.9					QQLSLVKALESMKAD
HLA-DRB1*04:01	1	1694	1708	QQLSLVKALESMKAD	400	4					QQLSLVKALESMKAD
HLA-DRB4*01:01	1	1694	1708	QQLSLVKALESMKAD	490	4.9					QQLSLVKALESMKAD
HLA-DRB1*09:01	1	1695	1709	QLSLVKALESMKADH	340	3.4	3.4				QLSLVKALESMKADH	QLSLVKALESMKADH	2	2
HLA-DRB5*01:01	1	1695	1709	QLSLVKALESMKADH	410	4.1					QLSLVKALESMKADH
HLA-DRB1*09:01	1	1696	1710	LSLVKALESMKADHS	380	3.8	3.8				LSLVKALESMKADHS	LSLVKALESMKADHS	5	5
HLA-DRB1*01:01	1	1696	1710	LSLVKALESMKADHS	390	3.9					LSLVKALESMKADHS
HLA-DRB5*01:01	1	1696	1710	LSLVKALESMKADHS	390	3.9					LSLVKALESMKADHS
HLA-DRB1*04:01	1	1696	1710	LSLVKALESMKADHS	410	4.1					LSLVKALESMKADHS
HLA-DRB4*01:01	1	1696	1710	LSLVKALESMKADHS	470	4.7					LSLVKALESMKADHS
HLA-DRB1*09:01	1	1697	1711	SLVKALESMKADHSS	400	4	4				SLVKALESMKADHSS	SLVKALESMKADHSS	3	3
HLA-DRB1*01:01	1	1697	1711	SLVKALESMKADHSS	440	4.4					SLVKALESMKADHSS
HLA-DRB1*04:01	1	1697	1711	SLVKALESMKADHSS	480	4.8					SLVKALESMKADHSS
HLA-DRB1*09:01	1	1708	1722	DHSSDGFQAIASFHA	160	1.6					DHSSDGFQAIASFHA
HLA-DRB1*15:01	1	1708	1722	DHSSDGFQAIASFHA	87	0.87	0.87				DHSSDGFQAIASFHA	DHSSDGFQAIASFHA	4	2	1	1
HLA-DRB1*01:01	1	1708	1722	DHSSDGFQAIASFHA	280	2.8					DHSSDGFQAIASFHA
HLA-DRB1*07:01	1	1708	1722	DHSSDGFQAIASFHA	310	3.1					DHSSDGFQAIASFHA
HLA-DRB1*09:01	1	1709	1723	HSSDGFQAIASFHAL	74	0.74					HSSDGFQAIASFHAL
HLA-DRB1*01:01	1	1709	1723	HSSDGFQAIASFHAL	110	1.1					HSSDGFQAIASFHAL
HLA-DRB1*15:01	1	1709	1723	HSSDGFQAIASFHAL	46	0.46	0.46				HSSDGFQAIASFHAL	HSSDGFQAIASFHAL	5	2	1	2
HLA-DRB1*07:01	1	1709	1723	HSSDGFQAIASFHAL	280	2.8					HSSDGFQAIASFHAL
HLA-DRB5*01:01	1	1709	1723	HSSDGFQAIASFHAL	480	4.8					HSSDGFQAIASFHAL
HLA-DRB1*09:01	1	1710	1724	SSDGFQAIASFHALP	75	0.75					SSDGFQAIASFHALP
HLA-DRB1*01:01	1	1710	1724	SSDGFQAIASFHALP	130	1.3					SSDGFQAIASFHALP
HLA-DRB1*15:01	1	1710	1724	SSDGFQAIASFHALP	39	0.39	0.39				SSDGFQAIASFHALP	SSDGFQAIASFHALP	6	3	1	2
HLA-DRB1*07:01	1	1710	1724	SSDGFQAIASFHALP	290	2.9					SSDGFQAIASFHALP
HLA-DRB1*04:01	1	1710	1724	SSDGFQAIASFHALP	410	4.1					SSDGFQAIASFHALP
HLA-DRB5*01:01	1	1710	1724	SSDGFQAIASFHALP	490	4.9					SSDGFQAIASFHALP
HLA-DRB1*09:01	1	1711	1725	SDGFQAIASFHALPP	75	0.75					SDGFQAIASFHALPP
HLA-DRB1*01:01	1	1711	1725	SDGFQAIASFHALPP	160	1.6					SDGFQAIASFHALPP
HLA-DRB1*15:01	1	1711	1725	SDGFQAIASFHALPP	41	0.41	0.41				SDGFQAIASFHALPP	SDGFQAIASFHALPP	5	2	1	2
HLA-DRB1*07:01	1	1711	1725	SDGFQAIASFHALPP	300	3					SDGFQAIASFHALPP
HLA-DRB1*04:01	1	1711	1725	SDGFQAIASFHALPP	370	3.7					SDGFQAIASFHALPP
HLA-DRB1*09:01	1	1712	1726	DGFQAIASFHALPPL	80	0.8					DGFQAIASFHALPPL
HLA-DRB1*01:01	1	1712	1726	DGFQAIASFHALPPL	160	1.6					DGFQAIASFHALPPL
HLA-DRB1*15:01	1	1712	1726	DGFQAIASFHALPPL	46	0.46	0.46				DGFQAIASFHALPPL	DGFQAIASFHALPPL	5	2	1	2
HLA-DRB1*07:01	1	1712	1726	DGFQAIASFHALPPL	310	3.1					DGFQAIASFHALPPL
HLA-DRB1*04:01	1	1712	1726	DGFQAIASFHALPPL	430	4.3					DGFQAIASFHALPPL
HLA-DRB1*15:01	1	1713	1727	GFQAIASFHALPPLC	280	2.8	2.8				GFQAIASFHALPPLC	GFQAIASFHALPPLC	3	3
HLA-DRB1*04:01	1	1713	1727	GFQAIASFHALPPLC	470	4.7					GFQAIASFHALPPLC
HLA-DRB1*09:01	1	1713	1727	GFQAIASFHALPPLC	490	4.9					GFQAIASFHALPPLC
HLA-DRB1*15:01	1	1714	1728	FQAIASFHALPPLCP	300	3	3				FQAIASFHALPPLCP	FQAIASFHALPPLCP	3	3
HLA-DRB1*09:01	1	1714	1728	FQAIASFHALPPLCP	430	4.3					FQAIASFHALPPLCP
HLA-DRB1*04:01	1	1714	1728	FQAIASFHALPPLCP	470	4.7					FQAIASFHALPPLCP
HLA-DRB1*04:05	1	1745	1759	TFPQWHRLYTVQFQD	270	2.7	2.7				TFPQWHRLYTVQFQD	TFPQWHRLYTVQFQD	1	1
HLA-DRB1*04:05	1	1746	1760	FPQWHRLYTVQFQDS	230	2.3	2.3				FPQWHRLYTVQFQDS	FPQWHRLYTVQFQDS	2	2
HLA-DRB4*01:01	1	1746	1760	FPQWHRLYTVQFQDS	420	4.2					FPQWHRLYTVQFQDS
HLA-DRB1*04:05	1	1747	1761	PQWHRLYTVQFQDSL	230	2.3					PQWHRLYTVQFQDSL
HLA-DRB4*01:01	1	1747	1761	PQWHRLYTVQFQDSL	200	2	2				PQWHRLYTVQFQDSL	PQWHRLYTVQFQDSL	2	2
HLA-DRB4*01:01	1	1748	1762	QWHRLYTVQFQDSLR	210	2.1	2.1				QWHRLYTVQFQDSLR	QWHRLYTVQFQDSLR	2	2
HLA-DRB1*04:05	1	1748	1762	QWHRLYTVQFQDSLR	500	5					QWHRLYTVQFQDSLR
HLA-DRB4*01:01	1	1749	1763	WHRLYTVQFQDSLRK	200	2	2				WHRLYTVQFQDSLRK	WHRLYTVQFQDSLRK	1	1
HLA-DRB4*01:01	1	1750	1764	HRLYTVQFQDSLRKH	190	1.9	1.9				HRLYTVQFQDSLRKH	HRLYTVQFQDSLRKH	2	1	1
HLA-DRB5*01:01	1	1750	1764	HRLYTVQFQDSLRKH	380	3.8					HRLYTVQFQDSLRKH
HLA-DRB5*01:01	1	1751	1765	RLYTVQFQDSLRKHG	390	3.9	3.9				RLYTVQFQDSLRKHG	RLYTVQFQDSLRKHG	1	1
HLA-DRB5*01:01	1	1752	1766	LYTVQFQDSLRKHGA	340	3.4	3.4				LYTVQFQDSLRKHGA	LYTVQFQDSLRKHGA	1	1
HLA-DRB5*01:01	1	1753	1767	YTVQFQDSLRKHGAV	460	4.6	4.6				YTVQFQDSLRKHGAV	YTVQFQDSLRKHGAV	1	1
HLA-DRB1*04:05	1	1781	1795	ELPELLTVSTIHDPE	440	4.4	4.4				ELPELLTVSTIHDPE	ELPELLTVSTIHDPE	1	1
HLA-DRB1*04:05	1	1782	1796	LPELLTVSTIHDPET	440	4.4	4.4				LPELLTVSTIHDPET	LPELLTVSTIHDPET	1	1
HLA-DRB1*04:05	1	1783	1797	PELLTVSTIHDPETG	440	4.4	4.4				PELLTVSTIHDPETG	PELLTVSTIHDPETG	1	1
HLA-DRB1*04:05	1	1798	1812	RDIPNPFIGSKIEFE	490	4.9	4.9				RDIPNPFIGSKIEFE	RDIPNPFIGSKIEFE	1	1
HLA-DRB1*04:05	1	1799	1813	DIPNPFIGSKIEFEG	280	2.8	2.8				DIPNPFIGSKIEFEG	DIPNPFIGSKIEFEG	1	1
HLA-DRB1*04:05	1	1800	1814	IPNPFIGSKIEFEGE	210	2.1	2.1				IPNPFIGSKIEFEGE	IPNPFIGSKIEFEGE	1	1
HLA-DRB1*04:05	1	1801	1815	PNPFIGSKIEFEGEN	200	2	2				PNPFIGSKIEFEGEN	PNPFIGSKIEFEGEN	1	1
HLA-DRB1*04:05	1	1802	1816	NPFIGSKIEFEGENV	330	3.3	3.3				NPFIGSKIEFEGENV	NPFIGSKIEFEGENV	1	1
HLA-DRB1*03:01	1	1817	1831	HTKRDINRDRLFQGS	490	4.9	4.9				HTKRDINRDRLFQGS	HTKRDINRDRLFQGS	1	1
HLA-DRB1*03:01	1	1818	1832	TKRDINRDRLFQGST	500	5	5				TKRDINRDRLFQGST	TKRDINRDRLFQGST	1	1
HLA-DRB1*12:01	1	1838	1852	WFIEQALLALEQTNY	194	1.94	1.94				WFIEQALLALEQTNY	WFIEQALLALEQTNY	1		1
HLA-DRB1*12:01	1	1839	1853	FIEQALLALEQTNYC	433	4.33	4.33				FIEQALLALEQTNYC	FIEQALLALEQTNYC	1	1
HLA-DRB1*04:01	1	1841	1855	EQALLALEQTNYCDF	320	3.2	3.2				EQALLALEQTNYCDF	EQALLALEQTNYCDF	1	1
HLA-DRB1*04:01	1	1842	1856	QALLALEQTNYCDFE	310	3.1	3.1				QALLALEQTNYCDFE	QALLALEQTNYCDFE	1	1
HLA-DRB1*04:01	1	1843	1857	ALLALEQTNYCDFEV	460	4.6	4.6				ALLALEQTNYCDFEV	ALLALEQTNYCDFEV	1	1
HLA-DRB3*02:02	1	1856	1870	EVQFEIMHNGVHTWV	280	2.8	2.8				EVQFEIMHNGVHTWV	EVQFEIMHNGVHTWV	1	1
HLA-DRB3*02:02	1	1857	1871	VQFEIMHNGVHTWVG	270	2.7	2.7				VQFEIMHNGVHTWVG	VQFEIMHNGVHTWVG	1	1
HLA-DRB3*02:02	1	1858	1872	QFEIMHNGVHTWVGG	300	3	3				QFEIMHNGVHTWVGG	QFEIMHNGVHTWVGG	1	1
HLA-DRB3*02:02	1	1859	1873	FEIMHNGVHTWVGGK	410	4.1	4.1				FEIMHNGVHTWVGGK	FEIMHNGVHTWVGGK	1	1
HLA-DRB3*01:01	1	1878	1892	IGHLHYASYDPLFYI	200	2	2				IGHLHYASYDPLFYI	IGHLHYASYDPLFYI	1	1
HLA-DRB3*01:01	1	1879	1893	GHLHYASYDPLFYIH	190	1.9	1.9				GHLHYASYDPLFYIH	GHLHYASYDPLFYIH	1		1
HLA-DRB3*01:01	1	1880	1894	HLHYASYDPLFYIHH	200	2	2				HLHYASYDPLFYIHH	HLHYASYDPLFYIHH	1	1
HLA-DRB3*01:01	1	1881	1895	LHYASYDPLFYIHHS	250	2.5	2.5				LHYASYDPLFYIHHS	LHYASYDPLFYIHHS	1	1
HLA-DRB3*01:01	1	1882	1896	HYASYDPLFYIHHSQ	390	3.9	3.9				HYASYDPLFYIHHSQ	HYASYDPLFYIHHSQ	1	1
HLA-DRB3*02:02	1	1888	1902	PLFYIHHSQTDRIWA	470	4.7	4.7				PLFYIHHSQTDRIWA	PLFYIHHSQTDRIWA	1	1
HLA-DRB3*02:02	1	1889	1903	LFYIHHSQTDRIWAI	410	4.1	4.1				LFYIHHSQTDRIWAI	LFYIHHSQTDRIWAI	1	1
HLA-DRB1*11:01	1	1899	1913	RIWAIWQSLQRFRGL	380	3.8	3.8				RIWAIWQSLQRFRGL	RIWAIWQSLQRFRGL	1	1
HLA-DRB1*11:01	1	1900	1914	IWAIWQSLQRFRGLS	310	3.1	3.1				IWAIWQSLQRFRGLS	IWAIWQSLQRFRGLS	1	1
HLA-DRB1*11:01	1	1901	1915	WAIWQSLQRFRGLSG	280	2.8	2.8				WAIWQSLQRFRGLSG	WAIWQSLQRFRGLSG	1	1
HLA-DRB1*11:01	1	1902	1916	AIWQSLQRFRGLSGS	280	2.8	2.8				AIWQSLQRFRGLSGS	AIWQSLQRFRGLSGS	1	1
HLA-DRB1*01:01	1	1904	1918	WQSLQRFRGLSGSEA	200	2	2				WQSLQRFRGLSGSEA	WQSLQRFRGLSGSEA	2	2
HLA-DRB1*09:01	1	1904	1918	WQSLQRFRGLSGSEA	450	4.5					WQSLQRFRGLSGSEA
HLA-DRB1*01:01	1	1905	1919	QSLQRFRGLSGSEAN	110	1.1	1.1				QSLQRFRGLSGSEAN	QSLQRFRGLSGSEAN	2	1	1
HLA-DRB1*09:01	1	1905	1919	QSLQRFRGLSGSEAN	440	4.4					QSLQRFRGLSGSEAN
HLA-DRB1*01:01	1	1906	1920	SLQRFRGLSGSEANC	110	1.1	1.1				SLQRFRGLSGSEANC	SLQRFRGLSGSEANC	2	1	1
HLA-DRB1*09:01	1	1906	1920	SLQRFRGLSGSEANC	490	4.9					SLQRFRGLSGSEANC
HLA-DRB1*01:01	1	1907	1921	LQRFRGLSGSEANCA	110	1.1	1.1				LQRFRGLSGSEANCA	LQRFRGLSGSEANCA	2	1	1
HLA-DRB1*09:01	1	1907	1921	LQRFRGLSGSEANCA	470	4.7					LQRFRGLSGSEANCA
HLA-DRB1*01:01	1	1908	1922	QRFRGLSGSEANCAV	110	1.1	1.1				QRFRGLSGSEANCAV	QRFRGLSGSEANCAV	2	1	1
HLA-DRB1*09:01	1	1908	1922	QRFRGLSGSEANCAV	490	4.9					QRFRGLSGSEANCAV
HLA-DRB5*01:01	1	1916	1930	SEANCAVNLMKTPLK	420	4.2	4.2				SEANCAVNLMKTPLK	SEANCAVNLMKTPLK	1	1
HLA-DRB5*01:01	1	1917	1931	EANCAVNLMKTPLKP	420	4.2	4.2				EANCAVNLMKTPLKP	EANCAVNLMKTPLKP	1	1
HLA-DRB5*01:01	1	1918	1932	ANCAVNLMKTPLKPF	420	4.2	4.2				ANCAVNLMKTPLKPF	ANCAVNLMKTPLKPF	1	1
HLA-DRB5*01:01	1	1919	1933	NCAVNLMKTPLKPFS	420	4.2	4.2				NCAVNLMKTPLKPFS	NCAVNLMKTPLKPFS	1	1
HLA-DRB1*12:01	1	1920	1934	CAVNLMKTPLKPFSF	385	3.85	3.85				CAVNLMKTPLKPFSF	CAVNLMKTPLKPFSF	2	2
HLA-DRB5*01:01	1	1920	1934	CAVNLMKTPLKPFSF	420	4.2					CAVNLMKTPLKPFSF
HLA-DRB5*01:01	1	1921	1935	AVNLMKTPLKPFSFG	420	4.2	4.2				AVNLMKTPLKPFSFG	AVNLMKTPLKPFSFG	1	1
HLA-DRB5*01:01	1	1922	1936	VNLMKTPLKPFSFGA	420	4.2	4.2				VNLMKTPLKPFSFGA	VNLMKTPLKPFSFGA	1	1
HLA-DRB1*04:05	1	1953	1967	TFDYQKFGYIYDTLE	330	3.3	3.3				TFDYQKFGYIYDTLE	TFDYQKFGYIYDTLE	1	1
HLA-DRB1*04:05	1	1954	1968	FDYQKFGYIYDTLEF	220	2.2	2.2				FDYQKFGYIYDTLEF	FDYQKFGYIYDTLEF	1	1
HLA-DRB1*04:05	1	1955	1969	DYQKFGYIYDTLEFA	210	2.1					DYQKFGYIYDTLEFA
HLA-DRB3*01:01	1	1955	1969	DYQKFGYIYDTLEFA	160	1.6	1.6				DYQKFGYIYDTLEFA	DYQKFGYIYDTLEFA	2	1	1
HLA-DRB3*01:01	1	1956	1970	YQKFGYIYDTLEFAG	160	1.6	1.6				YQKFGYIYDTLEFAG	YQKFGYIYDTLEFAG	2	1	1
HLA-DRB1*04:05	1	1956	1970	YQKFGYIYDTLEFAG	330	3.3					YQKFGYIYDTLEFAG
HLA-DRB3*01:01	1	1957	1971	QKFGYIYDTLEFAGW	160	1.6	1.6				QKFGYIYDTLEFAGW	QKFGYIYDTLEFAGW	1		1
HLA-DRB3*01:01	1	1958	1972	KFGYIYDTLEFAGWS	160	1.6	1.6				KFGYIYDTLEFAGWS	KFGYIYDTLEFAGWS	1		1
HLA-DRB3*01:01	1	1959	1973	FGYIYDTLEFAGWSI	170	1.7	1.7				FGYIYDTLEFAGWSI	FGYIYDTLEFAGWSI	1		1
HLA-DRB5*01:01	1	2016	2030	EDAGYFTVLGGEKEM	480	4.8	4.8				EDAGYFTVLGGEKEM	EDAGYFTVLGGEKEM	1	1
HLA-DRB3*01:01	1	2026	2040	GEKEMPWAFDRLYKY	140	1.4	1.4				GEKEMPWAFDRLYKY	GEKEMPWAFDRLYKY	1		1
HLA-DRB3*01:01	1	2027	2041	EKEMPWAFDRLYKYD	130	1.3	1.3				EKEMPWAFDRLYKYD	EKEMPWAFDRLYKYD	1		1
HLA-DRB3*01:01	1	2028	2042	KEMPWAFDRLYKYDI	130	1.3	1.3				KEMPWAFDRLYKYDI	KEMPWAFDRLYKYDI	1		1
HLA-DRB3*01:01	1	2029	2043	EMPWAFDRLYKYDIT	130	1.3	1.3				EMPWAFDRLYKYDIT	EMPWAFDRLYKYDIT	1		1
HLA-DRB3*01:01	1	2030	2044	MPWAFDRLYKYDITE	130	1.3	1.3				MPWAFDRLYKYDITE	MPWAFDRLYKYDITE	1		1
HLA-DRB3*01:01	1	2031	2045	PWAFDRLYKYDITET	480	4.8	4.8				PWAFDRLYKYDITET	PWAFDRLYKYDITET	1	1
HLA-DRB1*04:01	1	2032	2046	WAFDRLYKYDITETL	73	0.73					WAFDRLYKYDITETL
HLA-DRB3*01:01	1	2032	2046	WAFDRLYKYDITETL	56	0.56	0.56				WAFDRLYKYDITETL	WAFDRLYKYDITETL	2			2
HLA-DRB1*04:01	1	2033	2047	AFDRLYKYDITETLD	73	0.73					AFDRLYKYDITETLD
HLA-DRB3*01:01	1	2033	2047	AFDRLYKYDITETLD	56	0.56	0.56				AFDRLYKYDITETLD	AFDRLYKYDITETLD	2			2
HLA-DRB1*04:01	1	2034	2048	FDRLYKYDITETLDK	73	0.73					FDRLYKYDITETLDK
HLA-DRB3*01:01	1	2034	2048	FDRLYKYDITETLDK	57	0.57	0.57				FDRLYKYDITETLDK	FDRLYKYDITETLDK	2			2
HLA-DRB1*04:01	1	2035	2049	DRLYKYDITETLDKM	73	0.73					DRLYKYDITETLDKM
HLA-DRB3*01:01	1	2035	2049	DRLYKYDITETLDKM	56	0.56	0.56				DRLYKYDITETLDKM	DRLYKYDITETLDKM	2			2
HLA-DRB1*04:01	1	2036	2050	RLYKYDITETLDKMN	73	0.73					RLYKYDITETLDKMN
HLA-DRB3*01:01	1	2036	2050	RLYKYDITETLDKMN	56	0.56	0.56				RLYKYDITETLDKMN	RLYKYDITETLDKMN	2			2
HLA-DRB3*01:01	1	2037	2051	LYKYDITETLDKMNL	250	2.5					LYKYDITETLDKMNL
HLA-DRB1*04:01	1	2037	2051	LYKYDITETLDKMNL	220	2.2	2.2				LYKYDITETLDKMNL	LYKYDITETLDKMNL	2	2
HLA-DRB1*04:01	1	2038	2052	YKYDITETLDKMNLR	270	2.7	2.7				YKYDITETLDKMNLR	YKYDITETLDKMNLR	2	2
HLA-DRB3*01:01	1	2038	2052	YKYDITETLDKMNLR	420	4.2					YKYDITETLDKMNLR
HLA-DRB3*01:01	1	2045	2059	TLDKMNLRHDEIFQI	23	0.23	0.23				TLDKMNLRHDEIFQI	TLDKMNLRHDEIFQI	1			1
HLA-DRB3*01:01	1	2046	2060	LDKMNLRHDEIFQIE	23	0.23	0.23				LDKMNLRHDEIFQIE	LDKMNLRHDEIFQIE	1			1
HLA-DRB3*01:01	1	2047	2061	DKMNLRHDEIFQIEV	22	0.22	0.22				DKMNLRHDEIFQIEV	DKMNLRHDEIFQIEV	1			1
HLA-DRB3*01:01	1	2048	2062	KMNLRHDEIFQIEVT	23	0.23	0.23				KMNLRHDEIFQIEVT	KMNLRHDEIFQIEVT	1			1
HLA-DRB3*01:01	1	2049	2063	MNLRHDEIFQIEVTI	24	0.24	0.24				MNLRHDEIFQIEVTI	MNLRHDEIFQIEVTI	1			1
HLA-DRB3*01:01	1	2050	2064	NLRHDEIFQIEVTIT	130	1.3	1.3				NLRHDEIFQIEVTIT	NLRHDEIFQIEVTIT	1		1
HLA-DRB3*01:01	1	2051	2065	LRHDEIFQIEVTITS	130	1.3					LRHDEIFQIEVTITS
HLA-DRB1*04:01	1	2051	2065	LRHDEIFQIEVTITS	22	0.22	0.22				LRHDEIFQIEVTITS	LRHDEIFQIEVTITS	2		1	1
HLA-DRB1*04:01	1	2052	2066	RHDEIFQIEVTITSY	22	0.22	0.22				RHDEIFQIEVTITSY	RHDEIFQIEVTITSY	1			1
HLA-DRB1*04:01	1	2053	2067	HDEIFQIEVTITSYD	22	0.22	0.22				HDEIFQIEVTITSYD	HDEIFQIEVTITSYD	1			1
HLA-DRB1*04:01	1	2054	2068	DEIFQIEVTITSYDG	21	0.21	0.21				DEIFQIEVTITSYDG	DEIFQIEVTITSYDG	2	1		1
HLA-DRB1*08:02	1	2054	2068	DEIFQIEVTITSYDG	500	5					DEIFQIEVTITSYDG
HLA-DRB1*04:01	1	2055	2069	EIFQIEVTITSYDGT	22	0.22	0.22				EIFQIEVTITSYDGT	EIFQIEVTITSYDGT	1			1
HLA-DRB1*04:01	1	2056	2070	IFQIEVTITSYDGTV	250	2.5	2.5				IFQIEVTITSYDGTV	IFQIEVTITSYDGTV	1	1
HLA-DRB1*04:01	1	2057	2071	FQIEVTITSYDGTVL	290	2.9	2.9				FQIEVTITSYDGTVL	FQIEVTITSYDGTVL	1	1
HLA-DRB3*01:01	1	2075	2089	LIPTPSIIYDPAHHD	63	0.63	0.63				LIPTPSIIYDPAHHD	LIPTPSIIYDPAHHD	1			1
HLA-DRB3*01:01	1	2076	2090	IPTPSIIYDPAHHDI	36	0.36	0.36				IPTPSIIYDPAHHDI	IPTPSIIYDPAHHDI	1			1
HLA-DRB3*01:01	1	2077	2091	PTPSIIYDPAHHDIS	40	0.4	0.4				PTPSIIYDPAHHDIS	PTPSIIYDPAHHDIS	1			1
HLA-DRB3*01:01	1	2078	2092	TPSIIYDPAHHDISS	45	0.45	0.45				TPSIIYDPAHHDISS	TPSIIYDPAHHDISS	1			1
HLA-DRB3*01:01	1	2079	2093	PSIIYDPAHHDISSH	60	0.6	0.6				PSIIYDPAHHDISSH	PSIIYDPAHHDISSH	1			1
HLA-DRB3*01:01	1	2080	2094	SIIYDPAHHDISSHH	130	1.3	1.3				SIIYDPAHHDISSHH	SIIYDPAHHDISSHH	1		1
HLA-DRB1*03:01	1	2094	2108	HLSLNKVRHDLSTLS	180	1.8					HLSLNKVRHDLSTLS
HLA-DRB1*04:01	1	2094	2108	HLSLNKVRHDLSTLS	95	0.95	0.95				HLSLNKVRHDLSTLS	HLSLNKVRHDLSTLS	2		1	1
HLA-DRB1*03:01	1	2095	2109	LSLNKVRHDLSTLSE	180	1.8					LSLNKVRHDLSTLSE
HLA-DRB1*04:01	1	2095	2109	LSLNKVRHDLSTLSE	92	0.92	0.92				LSLNKVRHDLSTLSE	LSLNKVRHDLSTLSE	3	1	1	1
HLA-DRB3*01:01	1	2095	2109	LSLNKVRHDLSTLSE	490	4.9					LSLNKVRHDLSTLSE
HLA-DRB1*03:01	1	2096	2110	SLNKVRHDLSTLSER	110	1.1					SLNKVRHDLSTLSER
HLA-DRB1*04:01	1	2096	2110	SLNKVRHDLSTLSER	85	0.85	0.85				SLNKVRHDLSTLSER	SLNKVRHDLSTLSER	2		1	1
HLA-DRB1*03:01	1	2097	2111	LNKVRHDLSTLSERD	110	1.1					LNKVRHDLSTLSERD
HLA-DRB1*04:01	1	2097	2111	LNKVRHDLSTLSERD	85	0.85	0.85				LNKVRHDLSTLSERD	LNKVRHDLSTLSERD	3	1	1	1
HLA-DRB3*01:01	1	2097	2111	LNKVRHDLSTLSERD	460	4.6					LNKVRHDLSTLSERD
HLA-DRB1*03:01	1	2098	2112	NKVRHDLSTLSERDI	180	1.8					NKVRHDLSTLSERDI
HLA-DRB1*04:01	1	2098	2112	NKVRHDLSTLSERDI	98	0.98	0.98				NKVRHDLSTLSERDI	NKVRHDLSTLSERDI	2		1	1
HLA-DRB1*03:01	1	2099	2113	KVRHDLSTLSERDIG	360	3.6	3.6				KVRHDLSTLSERDIG	KVRHDLSTLSERDIG	1	1
HLA-DRB1*04:05	1	2109	2123	ERDIGSLKYALSSLQ	340	3.4	3.4				ERDIGSLKYALSSLQ	ERDIGSLKYALSSLQ	1	1
HLA-DRB1*04:05	1	2110	2124	RDIGSLKYALSSLQA	210	2.1					RDIGSLKYALSSLQA
HLA-DRB1*04:01	1	2110	2124	RDIGSLKYALSSLQA	210	2.1	2.1				RDIGSLKYALSSLQA	RDIGSLKYALSSLQA	3	3
HLA-DRB1*08:02	1	2110	2124	RDIGSLKYALSSLQA	320	3.2					RDIGSLKYALSSLQA
HLA-DRB1*04:01	1	2111	2125	DIGSLKYALSSLQAD	160	1.6					DIGSLKYALSSLQAD
HLA-DRB1*04:05	1	2111	2125	DIGSLKYALSSLQAD	72	0.72	0.72				DIGSLKYALSSLQAD	DIGSLKYALSSLQAD	3	1	1	1
HLA-DRB1*01:01	1	2111	2125	DIGSLKYALSSLQAD	470	4.7					DIGSLKYALSSLQAD
HLA-DRB1*04:01	1	2112	2126	IGSLKYALSSLQADT	130	1.3					IGSLKYALSSLQADT
HLA-DRB1*04:05	1	2112	2126	IGSLKYALSSLQADT	55	0.55	0.55				IGSLKYALSSLQADT	IGSLKYALSSLQADT	4	2	1	1
HLA-DRB1*01:01	1	2112	2126	IGSLKYALSSLQADT	460	4.6					IGSLKYALSSLQADT
HLA-DRB1*08:02	1	2112	2126	IGSLKYALSSLQADT	490	4.9					IGSLKYALSSLQADT
HLA-DRB1*04:01	1	2113	2127	GSLKYALSSLQADTS	120	1.2					GSLKYALSSLQADTS
HLA-DRB1*04:05	1	2113	2127	GSLKYALSSLQADTS	65	0.65	0.65				GSLKYALSSLQADTS	GSLKYALSSLQADTS	3	1	1	1
HLA-DRB1*01:01	1	2113	2127	GSLKYALSSLQADTS	420	4.2					GSLKYALSSLQADTS
HLA-DRB1*04:05	1	2114	2128	SLKYALSSLQADTSA	290	2.9	2.9				SLKYALSSLQADTSA	SLKYALSSLQADTSA	2	2
HLA-DRB1*04:01	1	2114	2128	SLKYALSSLQADTSA	420	4.2					SLKYALSSLQADTSA
HLA-DRB1*04:05	1	2115	2129	LKYALSSLQADTSAD	340	3.4	3.4				LKYALSSLQADTSAD	LKYALSSLQADTSAD	1	1
HLA-DRB1*15:01	1	2126	2140	TSADGFAAIASFHGL	190	1.9	1.9				TSADGFAAIASFHGL	TSADGFAAIASFHGL	2	1	1
HLA-DRB1*04:01	1	2126	2140	TSADGFAAIASFHGL	390	3.9					TSADGFAAIASFHGL
HLA-DRB1*15:01	1	2127	2141	SADGFAAIASFHGLP	150	1.5	1.5				SADGFAAIASFHGLP	SADGFAAIASFHGLP	2	1	1
HLA-DRB1*04:01	1	2127	2141	SADGFAAIASFHGLP	400	4					SADGFAAIASFHGLP
HLA-DRB1*04:01	1	2128	2142	ADGFAAIASFHGLPA	290	2.9					ADGFAAIASFHGLPA
HLA-DRB1*15:01	1	2128	2142	ADGFAAIASFHGLPA	93	0.93	0.93				ADGFAAIASFHGLPA	ADGFAAIASFHGLPA	2	1		1
HLA-DRB1*15:01	1	2129	2143	DGFAAIASFHGLPAK	110	1.1	1.1				DGFAAIASFHGLPAK	DGFAAIASFHGLPAK	2	1	1
HLA-DRB1*04:01	1	2129	2143	DGFAAIASFHGLPAK	320	3.2					DGFAAIASFHGLPAK
HLA-DRB1*15:01	1	2130	2144	GFAAIASFHGLPAKC	240	2.4	2.4				GFAAIASFHGLPAKC	GFAAIASFHGLPAKC	1	1
HLA-DRB1*15:01	1	2131	2145	FAAIASFHGLPAKCN	240	2.4	2.4				FAAIASFHGLPAKCN	FAAIASFHGLPAKCN	2	2
HLA-DRB1*01:01	1	2131	2145	FAAIASFHGLPAKCN	440	4.4					FAAIASFHGLPAKCN
HLA-DRB1*11:01	1	2159	2173	MPTFPHWHRLYTLQF	500	5	5				MPTFPHWHRLYTLQF	MPTFPHWHRLYTLQF	1	1
HLA-DRB1*04:05	1	2160	2174	PTFPHWHRLYTLQFE	290	2.9	2.9				PTFPHWHRLYTLQFE	PTFPHWHRLYTLQFE	2	2
HLA-DRB1*11:01	1	2160	2174	PTFPHWHRLYTLQFE	500	5					PTFPHWHRLYTLQFE
HLA-DRB1*04:05	1	2161	2175	TFPHWHRLYTLQFEQ	220	2.2	2.2				TFPHWHRLYTLQFEQ	TFPHWHRLYTLQFEQ	1	1
HLA-DRB1*04:05	1	2162	2176	FPHWHRLYTLQFEQA	210	2.1	2.1				FPHWHRLYTLQFEQA	FPHWHRLYTLQFEQA	1	1
HLA-DRB1*04:05	1	2163	2177	PHWHRLYTLQFEQAL	200	2	2				PHWHRLYTLQFEQAL	PHWHRLYTLQFEQAL	2	2
HLA-DRB4*01:01	1	2163	2177	PHWHRLYTLQFEQAL	350	3.5					PHWHRLYTLQFEQAL
HLA-DRB4*01:01	1	2164	2178	HWHRLYTLQFEQALR	410	4.1	4.1				HWHRLYTLQFEQALR	HWHRLYTLQFEQALR	2	2
HLA-DRB1*04:01	1	2164	2178	HWHRLYTLQFEQALR	430	4.3					HWHRLYTLQFEQALR
HLA-DRB5*01:01	1	2165	2179	WHRLYTLQFEQALRR	300	3	3				WHRLYTLQFEQALRR	WHRLYTLQFEQALRR	4	4
HLA-DRB4*01:01	1	2165	2179	WHRLYTLQFEQALRR	330	3.3					WHRLYTLQFEQALRR
HLA-DRB1*04:01	1	2165	2179	WHRLYTLQFEQALRR	470	4.7					WHRLYTLQFEQALRR
HLA-DRB1*03:01	1	2165	2179	WHRLYTLQFEQALRR	490	4.9					WHRLYTLQFEQALRR
HLA-DRB5*01:01	1	2166	2180	HRLYTLQFEQALRRH	180	1.8	1.8				HRLYTLQFEQALRRH	HRLYTLQFEQALRRH	3	2	1
HLA-DRB4*01:01	1	2166	2180	HRLYTLQFEQALRRH	330	3.3					HRLYTLQFEQALRRH
HLA-DRB1*03:01	1	2166	2180	HRLYTLQFEQALRRH	490	4.9					HRLYTLQFEQALRRH
HLA-DRB5*01:01	1	2167	2181	RLYTLQFEQALRRHG	170	1.7	1.7				RLYTLQFEQALRRHG	RLYTLQFEQALRRHG	1		1
HLA-DRB1*11:01	1	2168	2182	LYTLQFEQALRRHGS	310	3.1					LYTLQFEQALRRHGS
HLA-DRB5*01:01	1	2168	2182	LYTLQFEQALRRHGS	150	1.5	1.5				LYTLQFEQALRRHGS	LYTLQFEQALRRHGS	2	1	1
HLA-DRB5*01:01	1	2169	2183	YTLQFEQALRRHGSS	230	2.3					YTLQFEQALRRHGSS
HLA-DRB1*11:01	1	2169	2183	YTLQFEQALRRHGSS	200	2	2				YTLQFEQALRRHGSS	YTLQFEQALRRHGSS	2	2
HLA-DRB1*11:01	1	2170	2184	TLQFEQALRRHGSSV	170	1.7	1.7				TLQFEQALRRHGSSV	TLQFEQALRRHGSSV	2	1	1
HLA-DRB5*01:01	1	2170	2184	TLQFEQALRRHGSSV	370	3.7					TLQFEQALRRHGSSV
HLA-DRB1*11:01	1	2171	2185	LQFEQALRRHGSSVA	160	1.6	1.6				LQFEQALRRHGSSVA	LQFEQALRRHGSSVA	1		1
HLA-DRB1*11:01	1	2172	2186	QFEQALRRHGSSVAV	240	2.4	2.4				QFEQALRRHGSSVAV	QFEQALRRHGSSVAV	1	1
HLA-DRB1*15:01	1	2174	2188	EQALRRHGSSVAVPY	440	4.4	4.4				EQALRRHGSSVAVPY	EQALRRHGSSVAVPY	2	2
HLA-DRB1*04:01	1	2174	2188	EQALRRHGSSVAVPY	480	4.8					EQALRRHGSSVAVPY
HLA-DRB1*15:01	1	2175	2189	QALRRHGSSVAVPYW	430	4.3	4.3				QALRRHGSSVAVPYW	QALRRHGSSVAVPYW	2	2
HLA-DRB1*04:01	1	2175	2189	QALRRHGSSVAVPYW	440	4.4					QALRRHGSSVAVPYW
HLA-DRB3*02:02	1	2206	2220	EYYDVWRNKVMPNPF	480	4.8	4.8				EYYDVWRNKVMPNPF	EYYDVWRNKVMPNPF	1	1
HLA-DRB3*02:02	1	2207	2221	YYDVWRNKVMPNPFA	360	3.6	3.6				YYDVWRNKVMPNPFA	YYDVWRNKVMPNPFA	1	1
HLA-DRB3*02:02	1	2208	2222	YDVWRNKVMPNPFAR	420	4.2	4.2				YDVWRNKVMPNPFAR	YDVWRNKVMPNPFAR	1	1
HLA-DRB3*02:02	1	2210	2224	VWRNKVMPNPFARGY	440	4.4	4.4				VWRNKVMPNPFARGY	VWRNKVMPNPFARGY	1	1
HLA-DRB3*02:02	1	2211	2225	WRNKVMPNPFARGYV	380	3.8	3.8				WRNKVMPNPFARGYV	WRNKVMPNPFARGYV	1	1
HLA-DRB3*02:02	1	2212	2226	RNKVMPNPFARGYVP	440	4.4	4.4				RNKVMPNPFARGYVP	RNKVMPNPFARGYVP	1	1
HLA-DRB1*04:05	1	2234	2248	RDVQEGLFHLTSTGE	340	3.4	3.4				RDVQEGLFHLTSTGE	RDVQEGLFHLTSTGE	1	1
HLA-DRB1*04:05	1	2235	2249	DVQEGLFHLTSTGEH	340	3.4	3.4				DVQEGLFHLTSTGEH	DVQEGLFHLTSTGEH	1	1
HLA-DRB1*04:05	1	2236	2250	VQEGLFHLTSTGEHS	340	3.4	3.4				VQEGLFHLTSTGEHS	VQEGLFHLTSTGEHS	1	1
HLA-DRB1*04:05	1	2237	2251	QEGLFHLTSTGEHSA	340	3.4	3.4				QEGLFHLTSTGEHSA	QEGLFHLTSTGEHSA	1	1
HLA-DRB1*04:05	1	2238	2252	EGLFHLTSTGEHSAL	340	3.4	3.4				EGLFHLTSTGEHSAL	EGLFHLTSTGEHSAL	1	1
HLA-DRB1*04:05	1	2239	2253	GLFHLTSTGEHSALL	340	3.4	3.4				GLFHLTSTGEHSALL	GLFHLTSTGEHSALL	1	1
HLA-DRB3*02:02	1	2246	2260	TGEHSALLNQALLAL	440	4.4	4.4				TGEHSALLNQALLAL	TGEHSALLNQALLAL	1	1
HLA-DRB3*02:02	1	2247	2261	GEHSALLNQALLALE	400	4	4				GEHSALLNQALLALE	GEHSALLNQALLALE	1	1
HLA-DRB3*02:02	1	2248	2262	EHSALLNQALLALEQ	390	3.9	3.9				EHSALLNQALLALEQ	EHSALLNQALLALEQ	1	1
HLA-DRB3*02:02	1	2249	2263	HSALLNQALLALEQH	460	4.6	4.6				HSALLNQALLALEQH	HSALLNQALLALEQH	1	1
HLA-DRB1*12:01	1	2251	2265	ALLNQALLALEQHDY	192	1.92	1.92				ALLNQALLALEQHDY	ALLNQALLALEQHDY	1		1
HLA-DRB1*12:01	1	2252	2266	LLNQALLALEQHDYC	300	3	3				LLNQALLALEQHDYC	LLNQALLALEQHDYC	1	1
HLA-DRB1*13:02	1	2268	2282	FAVQFEVMHNTIHYL	250	2.5	2.5				FAVQFEVMHNTIHYL	FAVQFEVMHNTIHYL	2	2
HLA-DRB3*02:02	1	2268	2282	FAVQFEVMHNTIHYL	420	4.2					FAVQFEVMHNTIHYL
HLA-DRB3*02:02	1	2269	2283	AVQFEVMHNTIHYLV	220	2.2					AVQFEVMHNTIHYLV
HLA-DRB1*13:02	1	2269	2283	AVQFEVMHNTIHYLV	190	1.9	1.9				AVQFEVMHNTIHYLV	AVQFEVMHNTIHYLV	2	1	1
HLA-DRB1*13:02	1	2270	2284	VQFEVMHNTIHYLVG	230	2.3					VQFEVMHNTIHYLVG
HLA-DRB3*02:02	1	2270	2284	VQFEVMHNTIHYLVG	220	2.2	2.2				VQFEVMHNTIHYLVG	VQFEVMHNTIHYLVG	2	2
HLA-DRB1*13:02	1	2271	2285	QFEVMHNTIHYLVGG	280	2.8					QFEVMHNTIHYLVGG
HLA-DRB3*02:02	1	2271	2285	QFEVMHNTIHYLVGG	250	2.5	2.5				QFEVMHNTIHYLVGG	QFEVMHNTIHYLVGG	2	2
HLA-DRB3*02:02	1	2272	2286	FEVMHNTIHYLVGGP	360	3.6	3.6				FEVMHNTIHYLVGGP	FEVMHNTIHYLVGGP	2	2
HLA-DRB1*13:02	1	2272	2286	FEVMHNTIHYLVGGP	430	4.3					FEVMHNTIHYLVGGP
HLA-DRB1*12:01	1	2283	2297	VGGPQVYSLSSLHYA	486	4.86	4.86				VGGPQVYSLSSLHYA	VGGPQVYSLSSLHYA	1	1
HLA-DRB1*12:01	1	2284	2298	GGPQVYSLSSLHYAS	421	4.21	4.21				GGPQVYSLSSLHYAS	GGPQVYSLSSLHYAS	1	1
HLA-DRB1*12:01	1	2285	2299	GPQVYSLSSLHYASY	380	3.8	3.8				GPQVYSLSSLHYASY	GPQVYSLSSLHYASY	1	1
HLA-DRB1*12:01	1	2286	2300	PQVYSLSSLHYASYD	405	4.05	4.05				PQVYSLSSLHYASYD	PQVYSLSSLHYASYD	1	1
HLA-DRB3*01:01	1	2290	2304	SLSSLHYASYDPIFF	420	4.2	4.2				SLSSLHYASYDPIFF	SLSSLHYASYDPIFF	1	1
HLA-DRB3*01:01	1	2291	2305	LSSLHYASYDPIFFI	130	1.3	1.3				LSSLHYASYDPIFFI	LSSLHYASYDPIFFI	1		1
HLA-DRB3*01:01	1	2292	2306	SSLHYASYDPIFFIH	130	1.3	1.3				SSLHYASYDPIFFIH	SSLHYASYDPIFFIH	1		1
HLA-DRB3*01:01	1	2293	2307	SLHYASYDPIFFIHH	150	1.5	1.5				SLHYASYDPIFFIHH	SLHYASYDPIFFIHH	1		1
HLA-DRB3*01:01	1	2294	2308	LHYASYDPIFFIHHS	190	1.9	1.9				LHYASYDPIFFIHHS	LHYASYDPIFFIHHS	1		1
HLA-DRB3*01:01	1	2295	2309	HYASYDPIFFIHHSF	280	2.8	2.8				HYASYDPIFFIHHSF	HYASYDPIFFIHHSF	1	1
HLA-DRB1*07:01	1	2299	2313	YDPIFFIHHSFVDKV	500	5	5				YDPIFFIHHSFVDKV	YDPIFFIHHSFVDKV	1	1
HLA-DRB1*07:01	1	2300	2314	DPIFFIHHSFVDKVW	440	4.4	4.4				DPIFFIHHSFVDKVW	DPIFFIHHSFVDKVW	1	1
HLA-DRB1*07:01	1	2301	2315	PIFFIHHSFVDKVWA	480	4.8	4.8				PIFFIHHSFVDKVWA	PIFFIHHSFVDKVWA	1	1
HLA-DRB1*07:01	1	2302	2316	IFFIHHSFVDKVWAV	420	4.2	4.2				IFFIHHSFVDKVWAV	IFFIHHSFVDKVWAV	1	1
HLA-DRB1*08:02	1	2307	2321	HSFVDKVWAVWQALQ	500	5	5				HSFVDKVWAVWQALQ	HSFVDKVWAVWQALQ	1	1
HLA-DRB1*08:02	1	2308	2322	SFVDKVWAVWQALQE	470	4.7	4.7				SFVDKVWAVWQALQE	SFVDKVWAVWQALQE	1	1
HLA-DRB4*01:01	1	2333	2347	CAVSLMTQNMRPFHY	430	4.3	4.3				CAVSLMTQNMRPFHY	CAVSLMTQNMRPFHY	1	1
HLA-DRB3*02:02	1	2341	2355	NMRPFHYEINHNQFT	420	4.2	4.2				NMRPFHYEINHNQFT	NMRPFHYEINHNQFT	1	1
HLA-DRB3*02:02	1	2342	2356	MRPFHYEINHNQFTK	200	2	2				MRPFHYEINHNQFTK	MRPFHYEINHNQFTK	1	1
HLA-DRB3*02:02	1	2343	2357	RPFHYEINHNQFTKK	140	1.4	1.4				RPFHYEINHNQFTKK	RPFHYEINHNQFTKK	1		1
HLA-DRB3*02:02	1	2344	2358	PFHYEINHNQFTKKH	140	1.4	1.4				PFHYEINHNQFTKKH	PFHYEINHNQFTKKH	1		1
HLA-DRB3*02:02	1	2345	2359	FHYEINHNQFTKKHA	140	1.4	1.4				FHYEINHNQFTKKHA	FHYEINHNQFTKKHA	1		1
HLA-DRB3*02:02	1	2346	2360	HYEINHNQFTKKHAV	250	2.5	2.5				HYEINHNQFTKKHAV	HYEINHNQFTKKHAV	1	1
HLA-DRB1*12:01	1	2360	2374	VPNDVFKYELLGYRY	270	2.7	2.7				VPNDVFKYELLGYRY	VPNDVFKYELLGYRY	1	1
HLA-DRB1*12:01	1	2361	2375	PNDVFKYELLGYRYD	260	2.6	2.6				PNDVFKYELLGYRYD	PNDVFKYELLGYRYD	1	1
HLA-DRB1*12:01	1	2362	2376	NDVFKYELLGYRYDN	275	2.75	2.75				NDVFKYELLGYRYDN	NDVFKYELLGYRYDN	2	2
HLA-DRB5*01:01	1	2362	2376	NDVFKYELLGYRYDN	460	4.6					NDVFKYELLGYRYDN
HLA-DRB1*12:01	1	2363	2377	DVFKYELLGYRYDNL	320	3.2	3.2				DVFKYELLGYRYDNL	DVFKYELLGYRYDNL	3	3
HLA-DRB1*15:01	1	2363	2377	DVFKYELLGYRYDNL	460	4.6					DVFKYELLGYRYDNL
HLA-DRB5*01:01	1	2363	2377	DVFKYELLGYRYDNL	480	4.8					DVFKYELLGYRYDNL
HLA-DRB1*15:01	1	2364	2378	VFKYELLGYRYDNLE	470	4.7	4.7				VFKYELLGYRYDNLE	VFKYELLGYRYDNLE	1	1
HLA-DRB3*01:01	1	2366	2380	KYELLGYRYDNLEIG	220	2.2	2.2				KYELLGYRYDNLEIG	KYELLGYRYDNLEIG	1	1
HLA-DRB3*01:01	1	2367	2381	YELLGYRYDNLEIGG	230	2.3	2.3				YELLGYRYDNLEIGG	YELLGYRYDNLEIGG	1	1
HLA-DRB3*01:01	1	2368	2382	ELLGYRYDNLEIGGM	230	2.3	2.3				ELLGYRYDNLEIGGM	ELLGYRYDNLEIGGM	1	1
HLA-DRB3*01:01	1	2369	2383	LLGYRYDNLEIGGMN	230	2.3	2.3				LLGYRYDNLEIGGMN	LLGYRYDNLEIGGMN	1	1
HLA-DRB3*01:01	1	2370	2384	LGYRYDNLEIGGMNL	240	2.4	2.4				LGYRYDNLEIGGMNL	LGYRYDNLEIGGMNL	1	1
HLA-DRB1*15:01	1	2392	2406	KDKQHHVRVFAGFLL	57	0.57	0.57				KDKQHHVRVFAGFLL	KDKQHHVRVFAGFLL	2	1		1
HLA-DRB1*07:01	1	2392	2406	KDKQHHVRVFAGFLL	380	3.8					KDKQHHVRVFAGFLL
HLA-DRB1*15:01	1	2393	2407	DKQHHVRVFAGFLLH	24	0.24	0.24				DKQHHVRVFAGFLLH	DKQHHVRVFAGFLLH	1			1
HLA-DRB1*15:01	1	2394	2408	KQHHVRVFAGFLLHG	24	0.24	0.24				KQHHVRVFAGFLLHG	KQHHVRVFAGFLLHG	1			1
HLA-DRB1*15:01	1	2395	2409	QHHVRVFAGFLLHGI	24	0.24	0.24				QHHVRVFAGFLLHGI	QHHVRVFAGFLLHGI	2	1		1
HLA-DRB1*07:01	1	2395	2409	QHHVRVFAGFLLHGI	490	4.9					QHHVRVFAGFLLHGI
HLA-DRB1*15:01	1	2396	2410	HHVRVFAGFLLHGIR	31	0.31	0.31				HHVRVFAGFLLHGIR	HHVRVFAGFLLHGIR	1			1
HLA-DRB1*15:01	1	2397	2411	HVRVFAGFLLHGIRT	92	0.92	0.92				HVRVFAGFLLHGIRT	HVRVFAGFLLHGIRT	1			1
HLA-DRB1*15:01	1	2398	2412	VRVFAGFLLHGIRTS	340	3.4	3.4				VRVFAGFLLHGIRTS	VRVFAGFLLHGIRTS	2	2
HLA-DRB1*07:01	1	2398	2412	VRVFAGFLLHGIRTS	500	5					VRVFAGFLLHGIRTS
HLA-DRB1*04:05	1	2400	2414	VFAGFLLHGIRTSAD	380	3.8	3.8				VFAGFLLHGIRTSAD	VFAGFLLHGIRTSAD	1	1
HLA-DRB1*04:05	1	2401	2415	FAGFLLHGIRTSADV	220	2.2	2.2				FAGFLLHGIRTSADV	FAGFLLHGIRTSADV	1	1
HLA-DRB1*04:05	1	2402	2416	AGFLLHGIRTSADVQ	150	1.5	1.5				AGFLLHGIRTSADVQ	AGFLLHGIRTSADVQ	1		1
HLA-DRB1*08:02	1	2403	2417	GFLLHGIRTSADVQF	300	3					GFLLHGIRTSADVQF
HLA-DRB1*04:05	1	2403	2417	GFLLHGIRTSADVQF	140	1.4	1.4				GFLLHGIRTSADVQF	GFLLHGIRTSADVQF	2	1	1
HLA-DRB1*04:05	1	2404	2418	FLLHGIRTSADVQFQ	190	1.9	1.9				FLLHGIRTSADVQFQ	FLLHGIRTSADVQFQ	2	1	1
HLA-DRB1*08:02	1	2404	2418	FLLHGIRTSADVQFQ	430	4.3					FLLHGIRTSADVQFQ
HLA-DRB1*04:05	1	2412	2426	SADVQFQICKTSEDC	410	4.1	4.1				SADVQFQICKTSEDC	SADVQFQICKTSEDC	1	1
HLA-DRB1*04:05	1	2413	2427	ADVQFQICKTSEDCH	370	3.7	3.7				ADVQFQICKTSEDCH	ADVQFQICKTSEDCH	1	1
HLA-DRB1*04:05	1	2414	2428	DVQFQICKTSEDCHH	460	4.6	4.6				DVQFQICKTSEDCHH	DVQFQICKTSEDCHH	1	1
HLA-DRB1*09:01	1	2431	2445	QIFVLGGTKEMAWAY	74	0.74	0.74				QIFVLGGTKEMAWAY	QIFVLGGTKEMAWAY	1			1
HLA-DRB1*09:01	1	2432	2446	IFVLGGTKEMAWAYN	110	1.1	1.1				IFVLGGTKEMAWAYN	IFVLGGTKEMAWAYN	1		1
HLA-DRB1*09:01	1	2433	2447	FVLGGTKEMAWAYNR	310	3.1	3.1				FVLGGTKEMAWAYNR	FVLGGTKEMAWAYNR	1	1
HLA-DRB1*11:01	1	2439	2453	KEMAWAYNRLFKYDI	450	4.5	4.5				KEMAWAYNRLFKYDI	KEMAWAYNRLFKYDI	1	1
HLA-DRB1*11:01	1	2440	2454	EMAWAYNRLFKYDIT	430	4.3	4.3				EMAWAYNRLFKYDIT	EMAWAYNRLFKYDIT	1	1
HLA-DRB1*11:01	1	2441	2455	MAWAYNRLFKYDITH	390	3.9	3.9				MAWAYNRLFKYDITH	MAWAYNRLFKYDITH	1	1
HLA-DRB1*11:01	1	2442	2456	AWAYNRLFKYDITHA	370	3.7	3.7				AWAYNRLFKYDITHA	AWAYNRLFKYDITHA	1	1
HLA-DRB1*04:01	1	2443	2457	WAYNRLFKYDITHAL	110	1.1					WAYNRLFKYDITHAL
HLA-DRB3*02:02	1	2443	2457	WAYNRLFKYDITHAL	320	3.2					WAYNRLFKYDITHAL
HLA-DRB1*11:01	1	2443	2457	WAYNRLFKYDITHAL	340	3.4					WAYNRLFKYDITHAL
HLA-DRB3*01:01	1	2443	2457	WAYNRLFKYDITHAL	15	0.15	0.15				WAYNRLFKYDITHAL	WAYNRLFKYDITHAL	5	3	1	1
HLA-DRB1*04:05	1	2443	2457	WAYNRLFKYDITHAL	490	4.9					WAYNRLFKYDITHAL
HLA-DRB1*04:01	1	2444	2458	AYNRLFKYDITHALH	84	0.84					AYNRLFKYDITHALH
HLA-DRB3*02:02	1	2444	2458	AYNRLFKYDITHALH	190	1.9					AYNRLFKYDITHALH
HLA-DRB3*01:01	1	2444	2458	AYNRLFKYDITHALH	15	0.15	0.15				AYNRLFKYDITHALH	AYNRLFKYDITHALH	4	1	1	2
HLA-DRB1*03:01	1	2444	2458	AYNRLFKYDITHALH	390	3.9					AYNRLFKYDITHALH
HLA-DRB1*04:01	1	2445	2459	YNRLFKYDITHALHD	78	0.78					YNRLFKYDITHALHD
HLA-DRB3*02:02	1	2445	2459	YNRLFKYDITHALHD	200	2					YNRLFKYDITHALHD
HLA-DRB3*01:01	1	2445	2459	YNRLFKYDITHALHD	11	0.11	0.11				YNRLFKYDITHALHD	YNRLFKYDITHALHD	5	3		2
HLA-DRB1*03:01	1	2445	2459	YNRLFKYDITHALHD	390	3.9					YNRLFKYDITHALHD
HLA-DRB1*07:01	1	2445	2459	YNRLFKYDITHALHD	400	4					YNRLFKYDITHALHD
HLA-DRB1*04:01	1	2446	2460	NRLFKYDITHALHDA	73	0.73					NRLFKYDITHALHDA
HLA-DRB3*02:02	1	2446	2460	NRLFKYDITHALHDA	170	1.7					NRLFKYDITHALHDA
HLA-DRB3*01:01	1	2446	2460	NRLFKYDITHALHDA	12	0.12	0.12				NRLFKYDITHALHDA	NRLFKYDITHALHDA	5	2	1	2
HLA-DRB1*03:01	1	2446	2460	NRLFKYDITHALHDA	380	3.8					NRLFKYDITHALHDA
HLA-DRB1*07:01	1	2446	2460	NRLFKYDITHALHDA	410	4.1					NRLFKYDITHALHDA
HLA-DRB1*04:01	1	2447	2461	RLFKYDITHALHDAH	110	1.1					RLFKYDITHALHDAH
HLA-DRB3*02:02	1	2447	2461	RLFKYDITHALHDAH	190	1.9					RLFKYDITHALHDAH
HLA-DRB3*01:01	1	2447	2461	RLFKYDITHALHDAH	25	0.25	0.25				RLFKYDITHALHDAH	RLFKYDITHALHDAH	5	2	2	1
HLA-DRB1*03:01	1	2447	2461	RLFKYDITHALHDAH	380	3.8					RLFKYDITHALHDAH
HLA-DRB1*07:01	1	2447	2461	RLFKYDITHALHDAH	440	4.4					RLFKYDITHALHDAH
HLA-DRB3*02:02	1	2448	2462	LFKYDITHALHDAHI	330	3.3					LFKYDITHALHDAHI
HLA-DRB1*04:01	1	2448	2462	LFKYDITHALHDAHI	340	3.4					LFKYDITHALHDAHI
HLA-DRB3*01:01	1	2448	2462	LFKYDITHALHDAHI	63	0.63	0.63				LFKYDITHALHDAHI	LFKYDITHALHDAHI	3	2		1
HLA-DRB1*07:01	1	2462	2476	ITPEDVFHPSEPFFI	350	3.5					ITPEDVFHPSEPFFI
HLA-DRB1*09:01	1	2462	2476	ITPEDVFHPSEPFFI	340	3.4	3.4				ITPEDVFHPSEPFFI	ITPEDVFHPSEPFFI	2	2
HLA-DRB1*09:01	1	2463	2477	TPEDVFHPSEPFFIK	1	0.01	0.01				TPEDVFHPSEPFFIK	TPEDVFHPSEPFFIK	2	1		1
HLA-DRB1*07:01	1	2463	2477	TPEDVFHPSEPFFIK	360	3.6					TPEDVFHPSEPFFIK
HLA-DRB1*07:01	1	2464	2478	PEDVFHPSEPFFIKV	340	3.4					PEDVFHPSEPFFIKV
HLA-DRB1*09:01	1	2464	2478	PEDVFHPSEPFFIKV	1	0.01	0.01				PEDVFHPSEPFFIKV	PEDVFHPSEPFFIKV	2	1		1
HLA-DRB1*07:01	1	2465	2479	EDVFHPSEPFFIKVS	340	3.4					EDVFHPSEPFFIKVS
HLA-DRB1*09:01	1	2465	2479	EDVFHPSEPFFIKVS	1	0.01	0.01				EDVFHPSEPFFIKVS	EDVFHPSEPFFIKVS	2	1		1
HLA-DRB1*07:01	1	2466	2480	DVFHPSEPFFIKVSV	340	3.4					DVFHPSEPFFIKVSV
HLA-DRB1*09:01	1	2466	2480	DVFHPSEPFFIKVSV	1	0.01	0.01				DVFHPSEPFFIKVSV	DVFHPSEPFFIKVSV	2	1		1
HLA-DRB1*09:01	1	2467	2481	VFHPSEPFFIKVSVT	1	0.01	0.01				VFHPSEPFFIKVSVT	VFHPSEPFFIKVSVT	1			1
HLA-DRB1*09:01	1	2468	2482	FHPSEPFFIKVSVTA	110	1.1	1.1				FHPSEPFFIKVSVTA	FHPSEPFFIKVSVTA	1		1
HLA-DRB1*08:02	1	2469	2483	HPSEPFFIKVSVTAV	180	1.8					HPSEPFFIKVSVTAV
HLA-DRB1*09:01	1	2469	2483	HPSEPFFIKVSVTAV	270	2.7					HPSEPFFIKVSVTAV
HLA-DRB1*01:01	1	2469	2483	HPSEPFFIKVSVTAV	180	1.8	1.8				HPSEPFFIKVSVTAV	HPSEPFFIKVSVTAV	4	2	2
HLA-DRB1*07:01	1	2469	2483	HPSEPFFIKVSVTAV	490	4.9					HPSEPFFIKVSVTAV
HLA-DRB1*01:01	1	2470	2484	PSEPFFIKVSVTAVN	180	1.8					PSEPFFIKVSVTAVN
HLA-DRB1*08:02	1	2470	2484	PSEPFFIKVSVTAVN	180	1.8					PSEPFFIKVSVTAVN
HLA-DRB3*02:02	1	2470	2484	PSEPFFIKVSVTAVN	330	3.3					PSEPFFIKVSVTAVN
HLA-DRB1*07:01	1	2470	2484	PSEPFFIKVSVTAVN	340	3.4					PSEPFFIKVSVTAVN
HLA-DRB1*09:01	1	2470	2484	PSEPFFIKVSVTAVN	160	1.6	1.6				PSEPFFIKVSVTAVN	PSEPFFIKVSVTAVN	5	2	3
HLA-DRB1*09:01	1	2471	2485	SEPFFIKVSVTAVNG	170	1.7					SEPFFIKVSVTAVNG
HLA-DRB1*08:02	1	2471	2485	SEPFFIKVSVTAVNG	180	1.8					SEPFFIKVSVTAVNG
HLA-DRB3*02:02	1	2471	2485	SEPFFIKVSVTAVNG	250	2.5					SEPFFIKVSVTAVNG
HLA-DRB1*01:01	1	2471	2485	SEPFFIKVSVTAVNG	160	1.6	1.6				SEPFFIKVSVTAVNG	SEPFFIKVSVTAVNG	5	2	3
HLA-DRB1*07:01	1	2471	2485	SEPFFIKVSVTAVNG	440	4.4					SEPFFIKVSVTAVNG
HLA-DRB1*09:01	1	2472	2486	EPFFIKVSVTAVNGT	170	1.7					EPFFIKVSVTAVNGT
HLA-DRB1*08:02	1	2472	2486	EPFFIKVSVTAVNGT	180	1.8					EPFFIKVSVTAVNGT
HLA-DRB3*02:02	1	2472	2486	EPFFIKVSVTAVNGT	220	2.2					EPFFIKVSVTAVNGT
HLA-DRB1*01:01	1	2472	2486	EPFFIKVSVTAVNGT	160	1.6	1.6				EPFFIKVSVTAVNGT	EPFFIKVSVTAVNGT	6	3	3
HLA-DRB1*07:01	1	2472	2486	EPFFIKVSVTAVNGT	380	3.8					EPFFIKVSVTAVNGT
HLA-DRB1*04:01	1	2472	2486	EPFFIKVSVTAVNGT	500	5					EPFFIKVSVTAVNGT
HLA-DRB1*01:01	1	2473	2487	PFFIKVSVTAVNGTV	160	1.6					PFFIKVSVTAVNGTV
HLA-DRB1*09:01	1	2473	2487	PFFIKVSVTAVNGTV	190	1.9					PFFIKVSVTAVNGTV
HLA-DRB3*02:02	1	2473	2487	PFFIKVSVTAVNGTV	220	2.2					PFFIKVSVTAVNGTV
HLA-DRB1*07:01	1	2473	2487	PFFIKVSVTAVNGTV	360	3.6					PFFIKVSVTAVNGTV
HLA-DRB1*08:02	1	2473	2487	PFFIKVSVTAVNGTV	150	1.5	1.5				PFFIKVSVTAVNGTV	PFFIKVSVTAVNGTV	5	2	3
HLA-DRB1*09:01	1	2474	2488	FFIKVSVTAVNGTVL	250	2.5					FFIKVSVTAVNGTVL
HLA-DRB3*02:02	1	2474	2488	FFIKVSVTAVNGTVL	290	2.9					FFIKVSVTAVNGTVL
HLA-DRB1*08:02	1	2474	2488	FFIKVSVTAVNGTVL	180	1.8	1.8				FFIKVSVTAVNGTVL	FFIKVSVTAVNGTVL	3	2	1
HLA-DRB1*08:02	1	2475	2489	FIKVSVTAVNGTVLP	490	4.9	4.9				FIKVSVTAVNGTVLP	FIKVSVTAVNGTVLP	2	2
HLA-DRB1*09:01	1	2475	2489	FIKVSVTAVNGTVLP	500	5					FIKVSVTAVNGTVLP
HLA-DRB1*12:01	1	2486	2500	TVLPASILHAPTIIY	267	2.67	2.67				TVLPASILHAPTIIY	TVLPASILHAPTIIY	1	1
HLA-DRB1*12:01	1	2487	2501	VLPASILHAPTIIYE	340	3.4	3.4				VLPASILHAPTIIYE	VLPASILHAPTIIYE	1	1
HLA-DRB1*08:02	1	2516	2530	AGHGVRKEINTLTTA	410	4.1	4.1				AGHGVRKEINTLTTA	AGHGVRKEINTLTTA	1	1
HLA-DRB1*08:02	1	2517	2531	GHGVRKEINTLTTAE	370	3.7	3.7				GHGVRKEINTLTTAE	GHGVRKEINTLTTAE	1	1
HLA-DRB1*04:01	1	2518	2532	HGVRKEINTLTTAEV	270	2.7					HGVRKEINTLTTAEV
HLA-DRB1*08:02	1	2518	2532	HGVRKEINTLTTAEV	180	1.8	1.8				HGVRKEINTLTTAEV	HGVRKEINTLTTAEV	2	1	1
HLA-DRB1*08:02	1	2519	2533	GVRKEINTLTTAEVD	420	4.2	4.2				GVRKEINTLTTAEVD	GVRKEINTLTTAEVD	1	1
HLA-DRB1*11:01	1	2579	2593	MATFPHWHRLYTKQM	460	4.6	4.6				MATFPHWHRLYTKQM	MATFPHWHRLYTKQM	1	1
HLA-DRB1*11:01	1	2580	2594	ATFPHWHRLYTKQME	460	4.6	4.6				ATFPHWHRLYTKQME	ATFPHWHRLYTKQME	1	1
HLA-DRB1*01:01	1	2609	2623	WDGTTAFTALPTFVT	180	1.8	1.8				WDGTTAFTALPTFVT	WDGTTAFTALPTFVT	1		1
HLA-DRB1*01:01	1	2610	2624	DGTTAFTALPTFVTD	110	1.1	1.1				DGTTAFTALPTFVTD	DGTTAFTALPTFVTD	1		1
HLA-DRB1*01:01	1	2611	2625	GTTAFTALPTFVTDE	71	0.71	0.71				GTTAFTALPTFVTDE	GTTAFTALPTFVTDE	1			1
HLA-DRB1*01:01	1	2612	2626	TTAFTALPTFVTDEE	70	0.7	0.7				TTAFTALPTFVTDEE	TTAFTALPTFVTDEE	1			1
HLA-DRB1*01:01	1	2613	2627	TAFTALPTFVTDEED	140	1.4	1.4				TAFTALPTFVTDEED	TAFTALPTFVTDEED	1		1
HLA-DRB1*01:01	1	2614	2628	AFTALPTFVTDEEDN	420	4.2	4.2				AFTALPTFVTDEEDN	AFTALPTFVTDEEDN	1	1
HLA-DRB1*04:05	1	2631	2645	HHGHIDYLGVDTTRS	370	3.7	3.7				HHGHIDYLGVDTTRS	HHGHIDYLGVDTTRS	1	1
HLA-DRB1*04:05	1	2632	2646	HGHIDYLGVDTTRSP	130	1.3	1.3				HGHIDYLGVDTTRSP	HGHIDYLGVDTTRSP	1		1
HLA-DRB1*04:01	1	2633	2647	GHIDYLGVDTTRSPR	340	3.4					GHIDYLGVDTTRSPR
HLA-DRB1*04:05	1	2633	2647	GHIDYLGVDTTRSPR	92	0.92	0.92				GHIDYLGVDTTRSPR	GHIDYLGVDTTRSPR	2	1		1
HLA-DRB1*04:01	1	2634	2648	HIDYLGVDTTRSPRD	340	3.4					HIDYLGVDTTRSPRD
HLA-DRB1*04:05	1	2634	2648	HIDYLGVDTTRSPRD	92	0.92	0.92				HIDYLGVDTTRSPRD	HIDYLGVDTTRSPRD	2	1		1
HLA-DRB1*04:01	1	2635	2649	IDYLGVDTTRSPRDK	330	3.3					IDYLGVDTTRSPRDK
HLA-DRB1*04:05	1	2635	2649	IDYLGVDTTRSPRDK	120	1.2	1.2				IDYLGVDTTRSPRDK	IDYLGVDTTRSPRDK	2	1	1
HLA-DRB1*04:05	1	2636	2650	DYLGVDTTRSPRDKL	360	3.6	3.6				DYLGVDTTRSPRDKL	DYLGVDTTRSPRDKL	1	1
HLA-DRB1*04:05	1	2657	2671	GSESFFYRQVLLALE	440	4.4	4.4				GSESFFYRQVLLALE	GSESFFYRQVLLALE	1	1
HLA-DRB1*04:05	1	2658	2672	SESFFYRQVLLALEQ	280	2.8	2.8				SESFFYRQVLLALEQ	SESFFYRQVLLALEQ	1	1
HLA-DRB1*04:05	1	2659	2673	ESFFYRQVLLALEQT	310	3.1	3.1				ESFFYRQVLLALEQT	ESFFYRQVLLALEQT	1	1
HLA-DRB1*04:05	1	2660	2674	SFFYRQVLLALEQTD	250	2.5	2.5				SFFYRQVLLALEQTD	SFFYRQVLLALEQTD	1	1
HLA-DRB1*04:05	1	2661	2675	FFYRQVLLALEQTDF	410	4.1	4.1				FFYRQVLLALEQTDF	FFYRQVLLALEQTDF	1	1
HLA-DRB1*04:01	1	2676	2690	CQFEVQFEITHNAIH	480	4.8	4.8				CQFEVQFEITHNAIH	CQFEVQFEITHNAIH	1	1
HLA-DRB1*04:01	1	2677	2691	QFEVQFEITHNAIHS	280	2.8	2.8				QFEVQFEITHNAIHS	QFEVQFEITHNAIHS	1	1
HLA-DRB1*04:01	1	2678	2692	FEVQFEITHNAIHSW	300	3	3				FEVQFEITHNAIHSW	FEVQFEITHNAIHSW	2	2
HLA-DRB3*02:02	1	2678	2692	FEVQFEITHNAIHSW	390	3.9					FEVQFEITHNAIHSW
HLA-DRB3*02:02	1	2679	2693	EVQFEITHNAIHSWT	280	2.8	2.8				EVQFEITHNAIHSWT	EVQFEITHNAIHSWT	2	2
HLA-DRB1*04:01	1	2679	2693	EVQFEITHNAIHSWT	390	3.9					EVQFEITHNAIHSWT
HLA-DRB3*02:02	1	2680	2694	VQFEITHNAIHSWTG	290	2.9	2.9				VQFEITHNAIHSWTG	VQFEITHNAIHSWTG	1	1
HLA-DRB3*02:02	1	2681	2695	QFEITHNAIHSWTGG	390	3.9	3.9				QFEITHNAIHSWTGG	QFEITHNAIHSWTGG	1	1
HLA-DRB3*02:02	1	2711	2725	PLFWLHHANTDRIWA	390	3.9	3.9				PLFWLHHANTDRIWA	PLFWLHHANTDRIWA	1	1
HLA-DRB3*02:02	1	2712	2726	LFWLHHANTDRIWAI	330	3.3	3.3				LFWLHHANTDRIWAI	LFWLHHANTDRIWAI	1	1
HLA-DRB1*11:01	1	2740	2754	HANCEIQAMKRPLRP	380	3.8	3.8				HANCEIQAMKRPLRP	HANCEIQAMKRPLRP	1	1
HLA-DRB1*11:01	1	2741	2755	ANCEIQAMKRPLRPF	330	3.3	3.3				ANCEIQAMKRPLRPF	ANCEIQAMKRPLRPF	1	1
HLA-DRB1*11:01	1	2742	2756	NCEIQAMKRPLRPFS	290	2.9	2.9				NCEIQAMKRPLRPFS	NCEIQAMKRPLRPFS	2	2
HLA-DRB1*08:02	1	2742	2756	NCEIQAMKRPLRPFS	430	4.3					NCEIQAMKRPLRPFS
HLA-DRB1*11:01	1	2743	2757	CEIQAMKRPLRPFSD	320	3.2	3.2				CEIQAMKRPLRPFSD	CEIQAMKRPLRPFSD	2	2
HLA-DRB1*08:02	1	2743	2757	CEIQAMKRPLRPFSD	440	4.4					CEIQAMKRPLRPFSD
HLA-DRB1*07:01	1	2758	2772	PINHNAFTHSNAKPT	460	4.6	4.6				PINHNAFTHSNAKPT	PINHNAFTHSNAKPT	1	1
HLA-DRB1*07:01	1	2759	2773	INHNAFTHSNAKPTD	470	4.7	4.7				INHNAFTHSNAKPTD	INHNAFTHSNAKPTD	1	1
HLA-DRB1*07:01	1	2760	2774	NHNAFTHSNAKPTDV	430	4.3	4.3				NHNAFTHSNAKPTDV	NHNAFTHSNAKPTDV	1	1
HLA-DRB1*07:01	1	2761	2775	HNAFTHSNAKPTDVF	410	4.1	4.1				HNAFTHSNAKPTDVF	HNAFTHSNAKPTDVF	1	1
HLA-DRB1*07:01	1	2762	2776	NAFTHSNAKPTDVFE	400	4	4				NAFTHSNAKPTDVFE	NAFTHSNAKPTDVFE	1	1
HLA-DRB3*01:01	1	2776	2790	EYSRFNFQYDNLRFH	320	3.2	3.2				EYSRFNFQYDNLRFH	EYSRFNFQYDNLRFH	2	2
HLA-DRB5*01:01	1	2776	2790	EYSRFNFQYDNLRFH	410	4.1					EYSRFNFQYDNLRFH
HLA-DRB3*01:01	1	2777	2791	YSRFNFQYDNLRFHG	330	3.3	3.3				YSRFNFQYDNLRFHG	YSRFNFQYDNLRFHG	2	2
HLA-DRB5*01:01	1	2777	2791	YSRFNFQYDNLRFHG	390	3.9					YSRFNFQYDNLRFHG
HLA-DRB3*01:01	1	2778	2792	SRFNFQYDNLRFHGM	330	3.3	3.3				SRFNFQYDNLRFHGM	SRFNFQYDNLRFHGM	2	2
HLA-DRB5*01:01	1	2778	2792	SRFNFQYDNLRFHGM	430	4.3					SRFNFQYDNLRFHGM
HLA-DRB3*01:01	1	2779	2793	RFNFQYDNLRFHGMT	330	3.3	3.3				RFNFQYDNLRFHGMT	RFNFQYDNLRFHGMT	1	1
HLA-DRB3*01:01	1	2780	2794	FNFQYDNLRFHGMTI	330	3.3	3.3				FNFQYDNLRFHGMTI	FNFQYDNLRFHGMTI	1	1
HLA-DRB1*09:01	1	2783	2797	QYDNLRFHGMTIKKL	69	0.69	0.69				QYDNLRFHGMTIKKL	QYDNLRFHGMTIKKL	1			1
HLA-DRB1*09:01	1	2784	2798	YDNLRFHGMTIKKLE	43	0.43	0.43				YDNLRFHGMTIKKLE	YDNLRFHGMTIKKLE	1			1
HLA-DRB1*09:01	1	2785	2799	DNLRFHGMTIKKLEH	51	0.51	0.51				DNLRFHGMTIKKLEH	DNLRFHGMTIKKLEH	1			1
HLA-DRB1*09:01	1	2786	2800	NLRFHGMTIKKLEHE	51	0.51	0.51				NLRFHGMTIKKLEHE	NLRFHGMTIKKLEHE	1			1
HLA-DRB1*09:01	1	2787	2801	LRFHGMTIKKLEHEL	75	0.75	0.75				LRFHGMTIKKLEHEL	LRFHGMTIKKLEHEL	1			1
HLA-DRB1*09:01	1	2788	2802	RFHGMTIKKLEHELE	88	0.88	0.88				RFHGMTIKKLEHELE	RFHGMTIKKLEHELE	1			1
HLA-DRB3*01:01	1	2847	2861	GEHEMPWSFDRLFRY	190	1.9	1.9				GEHEMPWSFDRLFRY	GEHEMPWSFDRLFRY	1		1
HLA-DRB3*01:01	1	2848	2862	EHEMPWSFDRLFRYD	180	1.8	1.8				EHEMPWSFDRLFRYD	EHEMPWSFDRLFRYD	1		1
HLA-DRB3*01:01	1	2849	2863	HEMPWSFDRLFRYDI	170	1.7	1.7				HEMPWSFDRLFRYDI	HEMPWSFDRLFRYDI	1		1
HLA-DRB3*01:01	1	2850	2864	EMPWSFDRLFRYDIT	200	2	2				EMPWSFDRLFRYDIT	EMPWSFDRLFRYDIT	1	1
HLA-DRB3*01:01	1	2851	2865	MPWSFDRLFRYDITQ	200	2	2				MPWSFDRLFRYDITQ	MPWSFDRLFRYDITQ	1	1
HLA-DRB3*01:01	1	2852	2866	PWSFDRLFRYDITQV	440	4.4	4.4				PWSFDRLFRYDITQV	PWSFDRLFRYDITQV	2	2
HLA-DRB1*11:01	1	2852	2866	PWSFDRLFRYDITQV	490	4.9					PWSFDRLFRYDITQV
HLA-DRB1*03:01	1	2853	2867	WSFDRLFRYDITQVL	210	2.1					WSFDRLFRYDITQVL
HLA-DRB1*04:01	1	2853	2867	WSFDRLFRYDITQVL	330	3.3					WSFDRLFRYDITQVL
HLA-DRB1*04:05	1	2853	2867	WSFDRLFRYDITQVL	390	3.9					WSFDRLFRYDITQVL
HLA-DRB3*01:01	1	2853	2867	WSFDRLFRYDITQVL	13	0.13	0.13				WSFDRLFRYDITQVL	WSFDRLFRYDITQVL	4	3		1
HLA-DRB1*03:01	1	2854	2868	SFDRLFRYDITQVLK	120	1.2					SFDRLFRYDITQVLK
HLA-DRB3*02:02	1	2854	2868	SFDRLFRYDITQVLK	230	2.3					SFDRLFRYDITQVLK
HLA-DRB1*04:01	1	2854	2868	SFDRLFRYDITQVLK	320	3.2					SFDRLFRYDITQVLK
HLA-DRB1*04:05	1	2854	2868	SFDRLFRYDITQVLK	390	3.9					SFDRLFRYDITQVLK
HLA-DRB3*01:01	1	2854	2868	SFDRLFRYDITQVLK	21	0.21	0.21				SFDRLFRYDITQVLK	SFDRLFRYDITQVLK	5	3	1	1
HLA-DRB1*03:01	1	2855	2869	FDRLFRYDITQVLKQ	89	0.89					FDRLFRYDITQVLKQ
HLA-DRB3*02:02	1	2855	2869	FDRLFRYDITQVLKQ	190	1.9					FDRLFRYDITQVLKQ
HLA-DRB1*04:01	1	2855	2869	FDRLFRYDITQVLKQ	260	2.6					FDRLFRYDITQVLKQ
HLA-DRB1*04:05	1	2855	2869	FDRLFRYDITQVLKQ	390	3.9					FDRLFRYDITQVLKQ
HLA-DRB3*01:01	1	2855	2869	FDRLFRYDITQVLKQ	28	0.28	0.28				FDRLFRYDITQVLKQ	FDRLFRYDITQVLKQ	5	2	1	2
HLA-DRB1*03:01	1	2856	2870	DRLFRYDITQVLKQM	79	0.79					DRLFRYDITQVLKQM
HLA-DRB3*02:02	1	2856	2870	DRLFRYDITQVLKQM	170	1.7					DRLFRYDITQVLKQM
HLA-DRB1*04:01	1	2856	2870	DRLFRYDITQVLKQM	250	2.5					DRLFRYDITQVLKQM
HLA-DRB1*04:05	1	2856	2870	DRLFRYDITQVLKQM	390	3.9					DRLFRYDITQVLKQM
HLA-DRB3*01:01	1	2856	2870	DRLFRYDITQVLKQM	31	0.31	0.31				DRLFRYDITQVLKQM	DRLFRYDITQVLKQM	5	2	1	2
HLA-DRB1*03:01	1	2857	2871	RLFRYDITQVLKQMH	91	0.91					RLFRYDITQVLKQMH
HLA-DRB3*02:02	1	2857	2871	RLFRYDITQVLKQMH	160	1.6					RLFRYDITQVLKQMH
HLA-DRB1*04:01	1	2857	2871	RLFRYDITQVLKQMH	270	2.7					RLFRYDITQVLKQMH
HLA-DRB1*04:05	1	2857	2871	RLFRYDITQVLKQMH	390	3.9					RLFRYDITQVLKQMH
HLA-DRB3*01:01	1	2857	2871	RLFRYDITQVLKQMH	46	0.46	0.46				RLFRYDITQVLKQMH	RLFRYDITQVLKQMH	5	2	1	2
HLA-DRB1*03:01	1	2858	2872	LFRYDITQVLKQMHL	240	2.4					LFRYDITQVLKQMHL
HLA-DRB3*02:02	1	2858	2872	LFRYDITQVLKQMHL	310	3.1					LFRYDITQVLKQMHL
HLA-DRB4*01:01	1	2858	2872	LFRYDITQVLKQMHL	310	3.1					LFRYDITQVLKQMHL
HLA-DRB1*04:05	1	2858	2872	LFRYDITQVLKQMHL	390	3.9					LFRYDITQVLKQMHL
HLA-DRB3*01:01	1	2858	2872	LFRYDITQVLKQMHL	110	1.1	1.1				LFRYDITQVLKQMHL	LFRYDITQVLKQMHL	5	4	1
HLA-DRB1*03:01	1	2859	2873	FRYDITQVLKQMHLE	260	2.6					FRYDITQVLKQMHLE
HLA-DRB4*01:01	1	2859	2873	FRYDITQVLKQMHLE	220	2.2	2.2				FRYDITQVLKQMHLE	FRYDITQVLKQMHLE	2	2
HLA-DRB4*01:01	1	2860	2874	RYDITQVLKQMHLEY	180	1.8	1.8				RYDITQVLKQMHLEY	RYDITQVLKQMHLEY	2	1	1
HLA-DRB1*12:01	1	2860	2874	RYDITQVLKQMHLEY	480	4.8					RYDITQVLKQMHLEY
HLA-DRB4*01:01	1	2861	2875	YDITQVLKQMHLEYD	150	1.5	1.5				YDITQVLKQMHLEYD	YDITQVLKQMHLEYD	2	1	1
HLA-DRB1*12:01	1	2861	2875	YDITQVLKQMHLEYD	485	4.85					YDITQVLKQMHLEYD
HLA-DRB4*01:01	1	2862	2876	DITQVLKQMHLEYDS	300	3	3				DITQVLKQMHLEYDS	DITQVLKQMHLEYDS	1	1
HLA-DRB4*01:01	1	2863	2877	ITQVLKQMHLEYDSD	310	3.1	3.1				ITQVLKQMHLEYDSD	ITQVLKQMHLEYDSD	1	1
HLA-DRB4*01:01	1	2864	2878	TQVLKQMHLEYDSDF	310	3.1	3.1				TQVLKQMHLEYDSDF	TQVLKQMHLEYDSDF	1	1
HLA-DRB4*01:01	1	2865	2879	QVLKQMHLEYDSDFT	310	3.1	3.1				QVLKQMHLEYDSDFT	QVLKQMHLEYDSDFT	1	1
HLA-DRB3*01:01	1	2866	2880	VLKQMHLEYDSDFTF	210	2.1	2.1				VLKQMHLEYDSDFTF	VLKQMHLEYDSDFTF	1	1
HLA-DRB3*01:01	1	2867	2881	LKQMHLEYDSDFTFH	170	1.7	1.7				LKQMHLEYDSDFTFH	LKQMHLEYDSDFTFH	1		1
HLA-DRB3*01:01	1	2868	2882	KQMHLEYDSDFTFHM	15	0.15	0.15				KQMHLEYDSDFTFHM	KQMHLEYDSDFTFHM	1			1
HLA-DRB3*01:01	1	2869	2883	QMHLEYDSDFTFHMR	13	0.13	0.13				QMHLEYDSDFTFHMR	QMHLEYDSDFTFHMR	1			1
HLA-DRB3*01:01	1	2870	2884	MHLEYDSDFTFHMRI	11	0.11	0.11				MHLEYDSDFTFHMRI	MHLEYDSDFTFHMRI	1			1
HLA-DRB3*01:01	1	2871	2885	HLEYDSDFTFHMRII	11	0.11	0.11				HLEYDSDFTFHMRII	HLEYDSDFTFHMRII	1			1
HLA-DRB3*01:01	1	2872	2886	LEYDSDFTFHMRIID	27	0.27	0.27				LEYDSDFTFHMRIID	LEYDSDFTFHMRIID	1			1
HLA-DRB3*01:01	1	2873	2887	EYDSDFTFHMRIIDT	73	0.73	0.73				EYDSDFTFHMRIIDT	EYDSDFTFHMRIIDT	1			1
HLA-DRB3*01:01	1	2874	2888	YDSDFTFHMRIIDTS	330	3.3	3.3				YDSDFTFHMRIIDTS	YDSDFTFHMRIIDTS	1	1
HLA-DRB1*08:02	1	2918	2932	HHEDILVRKNIHSLS	340	3.4	3.4				HHEDILVRKNIHSLS	HHEDILVRKNIHSLS	1	1
HLA-DRB1*08:02	1	2919	2933	HEDILVRKNIHSLSH	340	3.4					HEDILVRKNIHSLSH
HLA-DRB3*02:02	1	2919	2933	HEDILVRKNIHSLSH	300	3	3				HEDILVRKNIHSLSH	HEDILVRKNIHSLSH	2	2
HLA-DRB1*08:02	1	2920	2934	EDILVRKNIHSLSHH	340	3.4					EDILVRKNIHSLSHH
HLA-DRB3*02:02	1	2920	2934	EDILVRKNIHSLSHH	260	2.6	2.6				EDILVRKNIHSLSHH	EDILVRKNIHSLSHH	2	2
HLA-DRB1*08:02	1	2921	2935	DILVRKNIHSLSHHE	340	3.4					DILVRKNIHSLSHHE
HLA-DRB3*02:02	1	2921	2935	DILVRKNIHSLSHHE	270	2.7	2.7				DILVRKNIHSLSHHE	DILVRKNIHSLSHHE	2	2
HLA-DRB1*08:02	1	2922	2936	ILVRKNIHSLSHHEA	340	3.4					ILVRKNIHSLSHHEA
HLA-DRB3*02:02	1	2922	2936	ILVRKNIHSLSHHEA	270	2.7	2.7				ILVRKNIHSLSHHEA	ILVRKNIHSLSHHEA	2	2
HLA-DRB3*02:02	1	2923	2937	LVRKNIHSLSHHEAE	500	5	5				LVRKNIHSLSHHEAE	LVRKNIHSLSHHEAE	1	1
HLA-DRB1*09:01	1	2983	2997	MSIFPHWHRLHTIQF	290	2.9	2.9				MSIFPHWHRLHTIQF	MSIFPHWHRLHTIQF	1	1
HLA-DRB4*01:01	1	2986	3000	FPHWHRLHTIQFERA	260	2.6	2.6				FPHWHRLHTIQFERA	FPHWHRLHTIQFERA	1	1
HLA-DRB4*01:01	1	2987	3001	PHWHRLHTIQFERAL	250	2.5	2.5				PHWHRLHTIQFERAL	PHWHRLHTIQFERAL	1	1
HLA-DRB4*01:01	1	2988	3002	HWHRLHTIQFERALK	290	2.9	2.9				HWHRLHTIQFERALK	HWHRLHTIQFERALK	1	1
HLA-DRB5*01:01	1	2989	3003	WHRLHTIQFERALKK	280	2.8					WHRLHTIQFERALKK
HLA-DRB4*01:01	1	2989	3003	WHRLHTIQFERALKK	220	2.2	2.2				WHRLHTIQFERALKK	WHRLHTIQFERALKK	2	2
HLA-DRB4*01:01	1	2990	3004	HRLHTIQFERALKKH	210	2.1					HRLHTIQFERALKKH
HLA-DRB5*01:01	1	2990	3004	HRLHTIQFERALKKH	180	1.8	1.8				HRLHTIQFERALKKH	HRLHTIQFERALKKH	2	1	1
HLA-DRB1*11:01	1	2991	3005	RLHTIQFERALKKHG	270	2.7					RLHTIQFERALKKHG
HLA-DRB5*01:01	1	2991	3005	RLHTIQFERALKKHG	180	1.8	1.8				RLHTIQFERALKKHG	RLHTIQFERALKKHG	2	1	1
HLA-DRB5*01:01	1	2992	3006	LHTIQFERALKKHGS	160	1.6					LHTIQFERALKKHGS
HLA-DRB1*11:01	1	2992	3006	LHTIQFERALKKHGS	130	1.3	1.3				LHTIQFERALKKHGS	LHTIQFERALKKHGS	2		2
HLA-DRB5*01:01	1	2993	3007	HTIQFERALKKHGSH	210	2.1					HTIQFERALKKHGSH
HLA-DRB1*11:01	1	2993	3007	HTIQFERALKKHGSH	90	0.9	0.9				HTIQFERALKKHGSH	HTIQFERALKKHGSH	2	1		1
HLA-DRB5*01:01	1	2994	3008	TIQFERALKKHGSHL	280	2.8					TIQFERALKKHGSHL
HLA-DRB1*11:01	1	2994	3008	TIQFERALKKHGSHL	73	0.73	0.73				TIQFERALKKHGSHL	TIQFERALKKHGSHL	2	1		1
HLA-DRB1*11:01	1	2995	3009	IQFERALKKHGSHLG	74	0.74	0.74				IQFERALKKHGSHLG	IQFERALKKHGSHLG	1			1
HLA-DRB1*11:01	1	2996	3010	QFERALKKHGSHLGI	150	1.5	1.5				QFERALKKHGSHLGI	QFERALKKHGSHLGI	1		1
HLA-DRB1*11:01	1	2997	3011	FERALKKHGSHLGIP	270	2.7	2.7				FERALKKHGSHLGIP	FERALKKHGSHLGIP	1	1
HLA-DRB1*04:01	1	3014	3028	DWTQTISSLPTFFAD	440	4.4	4.4				DWTQTISSLPTFFAD	DWTQTISSLPTFFAD	1	1
HLA-DRB3*02:02	1	3021	3035	SLPTFFADSGNNNPF	330	3.3	3.3				SLPTFFADSGNNNPF	SLPTFFADSGNNNPF	1	1
HLA-DRB3*02:02	1	3022	3036	LPTFFADSGNNNPFF	240	2.4	2.4				LPTFFADSGNNNPFF	LPTFFADSGNNNPFF	1	1
HLA-DRB3*02:02	1	3023	3037	PTFFADSGNNNPFFK	330	3.3	3.3				PTFFADSGNNNPFFK	PTFFADSGNNNPFFK	1	1
HLA-DRB3*02:02	1	3024	3038	TFFADSGNNNPFFKY	450	4.5	4.5				TFFADSGNNNPFFKY	TFFADSGNNNPFFKY	1	1
HLA-DRB1*07:01	1	3031	3045	NNNPFFKYHIRSINQ	480	4.8	4.8				NNNPFFKYHIRSINQ	NNNPFFKYHIRSINQ	1	1
HLA-DRB3*01:01	1	3037	3051	KYHIRSINQDTVRDV	430	4.3					KYHIRSINQDTVRDV
HLA-DRB4*01:01	1	3037	3051	KYHIRSINQDTVRDV	360	3.6	3.6				KYHIRSINQDTVRDV	KYHIRSINQDTVRDV	2	2
HLA-DRB3*01:01	1	3038	3052	YHIRSINQDTVRDVN	430	4.3					YHIRSINQDTVRDVN
HLA-DRB4*01:01	1	3038	3052	YHIRSINQDTVRDVN	390	3.9	3.9				YHIRSINQDTVRDVN	YHIRSINQDTVRDVN	2	2
HLA-DRB3*01:01	1	3041	3055	RSINQDTVRDVNEAI	380	3.8	3.8				RSINQDTVRDVNEAI	RSINQDTVRDVNEAI	1	1
HLA-DRB1*07:01	1	3058	3072	QTKFGEFSSIFYLAL	440	4.4	4.4				QTKFGEFSSIFYLAL	QTKFGEFSSIFYLAL	1	1
HLA-DRB1*07:01	1	3059	3073	TKFGEFSSIFYLALQ	440	4.4	4.4				TKFGEFSSIFYLALQ	TKFGEFSSIFYLALQ	1	1
HLA-DRB1*01:01	1	3061	3075	FGEFSSIFYLALQAL	440	4.4	4.4				FGEFSSIFYLALQAL	FGEFSSIFYLALQAL	2	2
HLA-DRB1*07:01	1	3061	3075	FGEFSSIFYLALQAL	480	4.8					FGEFSSIFYLALQAL
HLA-DRB4*01:01	1	3062	3076	GEFSSIFYLALQALE	380	3.8					GEFSSIFYLALQALE
HLA-DRB1*01:01	1	3062	3076	GEFSSIFYLALQALE	420	4.2					GEFSSIFYLALQALE
HLA-DRB1*04:05	1	3062	3076	GEFSSIFYLALQALE	360	3.6	3.6				GEFSSIFYLALQALE	GEFSSIFYLALQALE	3	3
HLA-DRB4*01:01	1	3063	3077	EFSSIFYLALQALEE	190	1.9					EFSSIFYLALQALEE
HLA-DRB1*01:01	1	3063	3077	EFSSIFYLALQALEE	360	3.6					EFSSIFYLALQALEE
HLA-DRB1*04:05	1	3063	3077	EFSSIFYLALQALEE	50	0.5	0.5				EFSSIFYLALQALEE	EFSSIFYLALQALEE	3	1	1	1
HLA-DRB4*01:01	1	3064	3078	FSSIFYLALQALEED	150	1.5					FSSIFYLALQALEED
HLA-DRB1*01:01	1	3064	3078	FSSIFYLALQALEED	360	3.6					FSSIFYLALQALEED
HLA-DRB1*04:05	1	3064	3078	FSSIFYLALQALEED	35	0.35	0.35				FSSIFYLALQALEED	FSSIFYLALQALEED	3	1	1	1
HLA-DRB4*01:01	1	3065	3079	SSIFYLALQALEEDN	110	1.1					SSIFYLALQALEEDN
HLA-DRB1*01:01	1	3065	3079	SSIFYLALQALEEDN	370	3.7					SSIFYLALQALEEDN
HLA-DRB1*04:05	1	3065	3079	SSIFYLALQALEEDN	36	0.36	0.36				SSIFYLALQALEEDN	SSIFYLALQALEEDN	3	1	1	1
HLA-DRB4*01:01	1	3066	3080	SIFYLALQALEEDNY	250	2.5					SIFYLALQALEEDNY
HLA-DRB1*04:05	1	3066	3080	SIFYLALQALEEDNY	36	0.36	0.36				SIFYLALQALEEDNY	SIFYLALQALEEDNY	3	2		1
HLA-DRB1*01:01	1	3066	3080	SIFYLALQALEEDNY	490	4.9					SIFYLALQALEEDNY
HLA-DRB4*01:01	1	3067	3081	IFYLALQALEEDNYC	360	3.6					IFYLALQALEEDNYC
HLA-DRB1*04:05	1	3067	3081	IFYLALQALEEDNYC	160	1.6	1.6				IFYLALQALEEDNYC	IFYLALQALEEDNYC	2	1	1
HLA-DRB1*04:05	1	3068	3082	FYLALQALEEDNYCD	280	2.8	2.8				FYLALQALEEDNYCD	FYLALQALEEDNYCD	1	1
HLA-DRB3*02:02	1	3083	3097	FEVQYEILHNEVHAL	220	2.2					FEVQYEILHNEVHAL
HLA-DRB1*13:02	1	3083	3097	FEVQYEILHNEVHAL	120	1.2	1.2				FEVQYEILHNEVHAL	FEVQYEILHNEVHAL	2	1	1
HLA-DRB1*13:02	1	3084	3098	EVQYEILHNEVHALI	97	0.97					EVQYEILHNEVHALI
HLA-DRB3*02:02	1	3084	3098	EVQYEILHNEVHALI	85	0.85	0.85				EVQYEILHNEVHALI	EVQYEILHNEVHALI	2			2
HLA-DRB1*13:02	1	3085	3099	VQYEILHNEVHALIG	110	1.1					VQYEILHNEVHALIG
HLA-DRB3*02:02	1	3085	3099	VQYEILHNEVHALIG	75	0.75	0.75				VQYEILHNEVHALIG	VQYEILHNEVHALIG	2		1	1
HLA-DRB1*13:02	1	3086	3100	QYEILHNEVHALIGG	120	1.2					QYEILHNEVHALIGG
HLA-DRB3*02:02	1	3086	3100	QYEILHNEVHALIGG	81	0.81	0.81				QYEILHNEVHALIGG	QYEILHNEVHALIGG	2		1	1
HLA-DRB1*13:02	1	3087	3101	YEILHNEVHALIGGA	120	1.2					YEILHNEVHALIGGA
HLA-DRB3*02:02	1	3087	3101	YEILHNEVHALIGGA	110	1.1	1.1				YEILHNEVHALIGGA	YEILHNEVHALIGGA	2		2
HLA-DRB3*02:02	1	3088	3102	EILHNEVHALIGGAE	230	2.3	2.3				EILHNEVHALIGGAE	EILHNEVHALIGGAE	2	2
HLA-DRB1*13:02	1	3088	3102	EILHNEVHALIGGAE	450	4.5					EILHNEVHALIGGAE
HLA-DRB1*07:01	1	3114	3128	FDPYFMIHHASLDKI	450	4.5	4.5				FDPYFMIHHASLDKI	FDPYFMIHHASLDKI	2	2
HLA-DRB3*02:02	1	3114	3128	FDPYFMIHHASLDKI	480	4.8					FDPYFMIHHASLDKI
HLA-DRB3*02:02	1	3115	3129	DPYFMIHHASLDKIW	480	4.8	4.8				DPYFMIHHASLDKIW	DPYFMIHHASLDKIW	2	2
HLA-DRB1*07:01	1	3115	3129	DPYFMIHHASLDKIW	500	5					DPYFMIHHASLDKIW
HLA-DRB1*07:01	1	3116	3130	PYFMIHHASLDKIWI	440	4.4	4.4				PYFMIHHASLDKIWI	PYFMIHHASLDKIWI	2	2
HLA-DRB3*02:02	1	3116	3130	PYFMIHHASLDKIWI	480	4.8					PYFMIHHASLDKIWI
HLA-DRB1*07:01	1	3117	3131	YFMIHHASLDKIWII	380	3.8	3.8				YFMIHHASLDKIWII	YFMIHHASLDKIWII	2	2
HLA-DRB1*12:01	1	3117	3131	YFMIHHASLDKIWII	490	4.9					YFMIHHASLDKIWII
HLA-DRB4*01:01	1	3124	3138	SLDKIWIIWQELQKR	320	3.2	3.2				SLDKIWIIWQELQKR	SLDKIWIIWQELQKR	1	1
HLA-DRB4*01:01	1	3125	3139	LDKIWIIWQELQKRR	240	2.4	2.4				LDKIWIIWQELQKRR	LDKIWIIWQELQKRR	1	1
HLA-DRB4*01:01	1	3126	3140	DKIWIIWQELQKRRV	200	2	2				DKIWIIWQELQKRRV	DKIWIIWQELQKRRV	1	1
HLA-DRB1*11:01	1	3127	3141	KIWIIWQELQKRRVK	380	3.8					KIWIIWQELQKRRVK
HLA-DRB4*01:01	1	3127	3141	KIWIIWQELQKRRVK	240	2.4	2.4				KIWIIWQELQKRRVK	KIWIIWQELQKRRVK	2	2
HLA-DRB1*11:01	1	3128	3142	IWIIWQELQKRRVKP	360	3.6					IWIIWQELQKRRVKP
HLA-DRB4*01:01	1	3128	3142	IWIIWQELQKRRVKP	340	3.4	3.4				IWIIWQELQKRRVKP	IWIIWQELQKRRVKP	2	2
HLA-DRB1*11:01	1	3129	3143	WIIWQELQKRRVKPA	300	3	3				WIIWQELQKRRVKPA	WIIWQELQKRRVKPA	1	1
HLA-DRB1*11:01	1	3130	3144	IIWQELQKRRVKPAH	270	2.7	2.7				IIWQELQKRRVKPAH	IIWQELQKRRVKPAH	1	1
HLA-DRB1*11:01	1	3131	3145	IWQELQKRRVKPAHA	480	4.8	4.8				IWQELQKRRVKPAHA	IWQELQKRRVKPAHA	1	1
HLA-DRB1*08:02	1	3132	3146	WQELQKRRVKPAHAG	490	4.9	4.9				WQELQKRRVKPAHAG	WQELQKRRVKPAHAG	1	1
HLA-DRB1*08:02	1	3133	3147	QELQKRRVKPAHAGS	470	4.7	4.7				QELQKRRVKPAHAGS	QELQKRRVKPAHAGS	1	1
HLA-DRB3*01:01	1	3182	3196	DSHRFNYKYDNLNLH	220	2.2	2.2				DSHRFNYKYDNLNLH	DSHRFNYKYDNLNLH	1	1
HLA-DRB3*01:01	1	3183	3197	SHRFNYKYDNLNLHG	230	2.3	2.3				SHRFNYKYDNLNLHG	SHRFNYKYDNLNLHG	1	1
HLA-DRB3*01:01	1	3184	3198	HRFNYKYDNLNLHGH	230	2.3	2.3				HRFNYKYDNLNLHGH	HRFNYKYDNLNLHGH	1	1
HLA-DRB3*01:01	1	3185	3199	RFNYKYDNLNLHGHN	240	2.4	2.4				RFNYKYDNLNLHGHN	RFNYKYDNLNLHGHN	1	1
HLA-DRB3*01:01	1	3186	3200	FNYKYDNLNLHGHNI	240	2.4	2.4				FNYKYDNLNLHGHNI	FNYKYDNLNLHGHNI	1	1
HLA-DRB1*11:01	1	3200	3214	IEELEEVLRSLRLKS	330	3.3					IEELEEVLRSLRLKS
HLA-DRB1*03:01	1	3200	3214	IEELEEVLRSLRLKS	300	3	3				IEELEEVLRSLRLKS	IEELEEVLRSLRLKS	2	2
HLA-DRB1*11:01	1	3201	3215	EELEEVLRSLRLKSR	330	3.3					EELEEVLRSLRLKSR
HLA-DRB1*03:01	1	3201	3215	EELEEVLRSLRLKSR	300	3	3				EELEEVLRSLRLKSR	EELEEVLRSLRLKSR	2	2
HLA-DRB1*03:01	1	3202	3216	ELEEVLRSLRLKSRV	300	3					ELEEVLRSLRLKSRV
HLA-DRB1*11:01	1	3202	3216	ELEEVLRSLRLKSRV	270	2.7	2.7				ELEEVLRSLRLKSRV	ELEEVLRSLRLKSRV	2	2
HLA-DRB1*15:01	1	3203	3217	LEEVLRSLRLKSRVF	240	2.4					LEEVLRSLRLKSRVF
HLA-DRB1*03:01	1	3203	3217	LEEVLRSLRLKSRVF	300	3					LEEVLRSLRLKSRVF
HLA-DRB1*11:01	1	3203	3217	LEEVLRSLRLKSRVF	200	2	2				LEEVLRSLRLKSRVF	LEEVLRSLRLKSRVF	3	3
HLA-DRB1*15:01	1	3204	3218	EEVLRSLRLKSRVFA	240	2.4					EEVLRSLRLKSRVFA
HLA-DRB1*03:01	1	3204	3218	EEVLRSLRLKSRVFA	300	3					EEVLRSLRLKSRVFA
HLA-DRB1*11:01	1	3204	3218	EEVLRSLRLKSRVFA	140	1.4	1.4				EEVLRSLRLKSRVFA	EEVLRSLRLKSRVFA	4	3	1
HLA-DRB1*08:02	1	3204	3218	EEVLRSLRLKSRVFA	490	4.9					EEVLRSLRLKSRVFA
HLA-DRB1*15:01	1	3205	3219	EVLRSLRLKSRVFAG	270	2.7					EVLRSLRLKSRVFAG
HLA-DRB1*08:02	1	3205	3219	EVLRSLRLKSRVFAG	290	2.9					EVLRSLRLKSRVFAG
HLA-DRB1*03:01	1	3205	3219	EVLRSLRLKSRVFAG	360	3.6					EVLRSLRLKSRVFAG
HLA-DRB1*11:01	1	3205	3219	EVLRSLRLKSRVFAG	180	1.8	1.8				EVLRSLRLKSRVFAG	EVLRSLRLKSRVFAG	4	3	1
HLA-DRB1*15:01	1	3206	3220	VLRSLRLKSRVFAGF	280	2.8					VLRSLRLKSRVFAGF
HLA-DRB1*08:02	1	3206	3220	VLRSLRLKSRVFAGF	300	3					VLRSLRLKSRVFAGF
HLA-DRB1*03:01	1	3206	3220	VLRSLRLKSRVFAGF	370	3.7					VLRSLRLKSRVFAGF
HLA-DRB1*11:01	1	3206	3220	VLRSLRLKSRVFAGF	220	2.2	2.2				VLRSLRLKSRVFAGF	VLRSLRLKSRVFAGF	4	4
HLA-DRB1*15:01	1	3207	3221	LRSLRLKSRVFAGFV	330	3.3	3.3				LRSLRLKSRVFAGFV	LRSLRLKSRVFAGFV	3	3
HLA-DRB1*08:02	1	3207	3221	LRSLRLKSRVFAGFV	460	4.6					LRSLRLKSRVFAGFV
HLA-DRB1*11:01	1	3207	3221	LRSLRLKSRVFAGFV	460	4.6					LRSLRLKSRVFAGFV
HLA-DRB1*15:01	1	3208	3222	RSLRLKSRVFAGFVL	490	4.9	4.9				RSLRLKSRVFAGFVL	RSLRLKSRVFAGFVL	1	1
HLA-DRB3*02:02	1	3215	3229	RVFAGFVLSGIRTTA	390	3.9	3.9				RVFAGFVLSGIRTTA	RVFAGFVLSGIRTTA	1	1
HLA-DRB1*07:01	1	3216	3230	VFAGFVLSGIRTTAV	370	3.7					VFAGFVLSGIRTTAV
HLA-DRB1*01:01	1	3216	3230	VFAGFVLSGIRTTAV	390	3.9					VFAGFVLSGIRTTAV
HLA-DRB1*08:02	1	3216	3230	VFAGFVLSGIRTTAV	390	3.9					VFAGFVLSGIRTTAV
HLA-DRB3*02:02	1	3216	3230	VFAGFVLSGIRTTAV	250	2.5	2.5				VFAGFVLSGIRTTAV	VFAGFVLSGIRTTAV	4	4
HLA-DRB1*07:01	1	3217	3231	FAGFVLSGIRTTAVV	330	3.3					FAGFVLSGIRTTAVV
HLA-DRB1*01:01	1	3217	3231	FAGFVLSGIRTTAVV	360	3.6					FAGFVLSGIRTTAVV
HLA-DRB1*08:02	1	3217	3231	FAGFVLSGIRTTAVV	360	3.6					FAGFVLSGIRTTAVV
HLA-DRB3*02:02	1	3217	3231	FAGFVLSGIRTTAVV	210	2.1	2.1				FAGFVLSGIRTTAVV	FAGFVLSGIRTTAVV	4	4
HLA-DRB1*08:02	1	3218	3232	AGFVLSGIRTTAVVK	310	3.1					AGFVLSGIRTTAVVK
HLA-DRB1*01:01	1	3218	3232	AGFVLSGIRTTAVVK	370	3.7					AGFVLSGIRTTAVVK
HLA-DRB1*07:01	1	3218	3232	AGFVLSGIRTTAVVK	430	4.3					AGFVLSGIRTTAVVK
HLA-DRB3*02:02	1	3218	3232	AGFVLSGIRTTAVVK	250	2.5	2.5				AGFVLSGIRTTAVVK	AGFVLSGIRTTAVVK	4	4
HLA-DRB1*07:01	1	3219	3233	GFVLSGIRTTAVVKV	220	2.2					GFVLSGIRTTAVVKV
HLA-DRB1*13:02	1	3219	3233	GFVLSGIRTTAVVKV	230	2.3					GFVLSGIRTTAVVKV
HLA-DRB3*02:02	1	3219	3233	GFVLSGIRTTAVVKV	330	3.3					GFVLSGIRTTAVVKV
HLA-DRB1*01:01	1	3219	3233	GFVLSGIRTTAVVKV	370	3.7					GFVLSGIRTTAVVKV
HLA-DRB1*08:02	1	3219	3233	GFVLSGIRTTAVVKV	130	1.3	1.3				GFVLSGIRTTAVVKV	GFVLSGIRTTAVVKV	5	4	1
HLA-DRB1*07:01	1	3220	3234	FVLSGIRTTAVVKVY	210	2.1					FVLSGIRTTAVVKVY
HLA-DRB1*13:02	1	3220	3234	FVLSGIRTTAVVKVY	230	2.3					FVLSGIRTTAVVKVY
HLA-DRB1*08:02	1	3220	3234	FVLSGIRTTAVVKVY	150	1.5	1.5				FVLSGIRTTAVVKVY	FVLSGIRTTAVVKVY	3	2	1
HLA-DRB1*07:01	1	3221	3235	VLSGIRTTAVVKVYI	310	3.1					VLSGIRTTAVVKVYI
HLA-DRB1*13:02	1	3221	3235	VLSGIRTTAVVKVYI	410	4.1					VLSGIRTTAVVKVYI
HLA-DRB1*08:02	1	3221	3235	VLSGIRTTAVVKVYI	300	3	3				VLSGIRTTAVVKVYI	VLSGIRTTAVVKVYI	3	3
HLA-DRB1*13:02	1	3222	3236	LSGIRTTAVVKVYIK	410	4.1					LSGIRTTAVVKVYIK
HLA-DRB1*07:01	1	3222	3236	LSGIRTTAVVKVYIK	320	3.2	3.2				LSGIRTTAVVKVYIK	LSGIRTTAVVKVYIK	2	2
HLA-DRB1*07:01	1	3223	3237	SGIRTTAVVKVYIKS	430	4.3					SGIRTTAVVKVYIKS
HLA-DRB1*13:02	1	3223	3237	SGIRTTAVVKVYIKS	420	4.2	4.2				SGIRTTAVVKVYIKS	SGIRTTAVVKVYIKS	3	3
HLA-DRB1*08:02	1	3223	3237	SGIRTTAVVKVYIKS	500	5					SGIRTTAVVKVYIKS
HLA-DRB1*01:01	1	3243	3257	DEYAGSFVILGGAKE	310	3.1					DEYAGSFVILGGAKE
HLA-DRB1*04:05	1	3243	3257	DEYAGSFVILGGAKE	280	2.8	2.8				DEYAGSFVILGGAKE	DEYAGSFVILGGAKE	2	2
HLA-DRB1*01:01	1	3244	3258	EYAGSFVILGGAKEM	330	3.3					EYAGSFVILGGAKEM
HLA-DRB1*04:05	1	3244	3258	EYAGSFVILGGAKEM	230	2.3	2.3				EYAGSFVILGGAKEM	EYAGSFVILGGAKEM	2	2
HLA-DRB1*01:01	1	3245	3259	YAGSFVILGGAKEMP	330	3.3					YAGSFVILGGAKEMP
HLA-DRB1*04:05	1	3245	3259	YAGSFVILGGAKEMP	250	2.5	2.5				YAGSFVILGGAKEMP	YAGSFVILGGAKEMP	2	2
HLA-DRB1*01:01	1	3246	3260	AGSFVILGGAKEMPW	360	3.6					AGSFVILGGAKEMPW
HLA-DRB1*04:05	1	3246	3260	AGSFVILGGAKEMPW	260	2.6	2.6				AGSFVILGGAKEMPW	AGSFVILGGAKEMPW	2	2
HLA-DRB1*01:01	1	3247	3261	GSFVILGGAKEMPWA	370	3.7					GSFVILGGAKEMPWA
HLA-DRB1*04:05	1	3247	3261	GSFVILGGAKEMPWA	360	3.6	3.6				GSFVILGGAKEMPWA	GSFVILGGAKEMPWA	2	2
HLA-DRB1*01:01	1	3248	3262	SFVILGGAKEMPWAY	480	4.8	4.8				SFVILGGAKEMPWAY	SFVILGGAKEMPWAY	1	1
HLA-DRB3*01:01	1	3254	3268	GAKEMPWAYERLYRF	330	3.3	3.3				GAKEMPWAYERLYRF	GAKEMPWAYERLYRF	1	1
HLA-DRB3*01:01	1	3255	3269	AKEMPWAYERLYRFD	310	3.1	3.1				AKEMPWAYERLYRFD	AKEMPWAYERLYRFD	1	1
HLA-DRB3*01:01	1	3256	3270	KEMPWAYERLYRFDI	300	3	3				KEMPWAYERLYRFDI	KEMPWAYERLYRFDI	1	1
HLA-DRB3*01:01	1	3257	3271	EMPWAYERLYRFDIT	300	3	3				EMPWAYERLYRFDIT	EMPWAYERLYRFDIT	1	1
HLA-DRB3*01:01	1	3258	3272	MPWAYERLYRFDITE	310	3.1	3.1				MPWAYERLYRFDITE	MPWAYERLYRFDITE	1	1
HLA-DRB1*04:01	1	3260	3274	WAYERLYRFDITETV	59	0.59					WAYERLYRFDITETV
HLA-DRB3*01:01	1	3260	3274	WAYERLYRFDITETV	13	0.13	0.13				WAYERLYRFDITETV	WAYERLYRFDITETV	2			2
HLA-DRB1*04:01	1	3261	3275	AYERLYRFDITETVH	63	0.63					AYERLYRFDITETVH
HLA-DRB3*01:01	1	3261	3275	AYERLYRFDITETVH	13	0.13	0.13				AYERLYRFDITETVH	AYERLYRFDITETVH	2			2
HLA-DRB1*04:01	1	3262	3276	YERLYRFDITETVHN	52	0.52					YERLYRFDITETVHN
HLA-DRB3*01:01	1	3262	3276	YERLYRFDITETVHN	13	0.13	0.13				YERLYRFDITETVHN	YERLYRFDITETVHN	2			2
HLA-DRB1*04:01	1	3263	3277	ERLYRFDITETVHNL	42	0.42					ERLYRFDITETVHNL
HLA-DRB3*01:01	1	3263	3277	ERLYRFDITETVHNL	13	0.13	0.13				ERLYRFDITETVHNL	ERLYRFDITETVHNL	2			2
HLA-DRB1*04:01	1	3264	3278	RLYRFDITETVHNLN	47	0.47					RLYRFDITETVHNLN
HLA-DRB3*01:01	1	3264	3278	RLYRFDITETVHNLN	20	0.2	0.2				RLYRFDITETVHNLN	RLYRFDITETVHNLN	2			2
HLA-DRB1*04:01	1	3265	3279	LYRFDITETVHNLNL	320	3.2					LYRFDITETVHNLNL
HLA-DRB3*01:01	1	3265	3279	LYRFDITETVHNLNL	91	0.91	0.91				LYRFDITETVHNLNL	LYRFDITETVHNLNL	2	1		1
HLA-DRB1*04:01	1	3266	3280	YRFDITETVHNLNLT	390	3.9					YRFDITETVHNLNLT
HLA-DRB3*01:01	1	3266	3280	YRFDITETVHNLNLT	360	3.6	3.6				YRFDITETVHNLNLT	YRFDITETVHNLNLT	2	2
HLA-DRB1*03:01	1	3273	3287	TVHNLNLTDDHVKFR	340	3.4	3.4				TVHNLNLTDDHVKFR	TVHNLNLTDDHVKFR	1	1
HLA-DRB1*03:01	1	3274	3288	VHNLNLTDDHVKFRF	240	2.4	2.4				VHNLNLTDDHVKFRF	VHNLNLTDDHVKFRF	1	1
HLA-DRB1*03:01	1	3275	3289	HNLNLTDDHVKFRFD	240	2.4	2.4				HNLNLTDDHVKFRFD	HNLNLTDDHVKFRFD	1	1
HLA-DRB1*03:01	1	3276	3290	NLNLTDDHVKFRFDL	230	2.3	2.3				NLNLTDDHVKFRFDL	NLNLTDDHVKFRFDL	1	1
HLA-DRB1*03:01	1	3277	3291	LNLTDDHVKFRFDLK	240	2.4	2.4				LNLTDDHVKFRFDLK	LNLTDDHVKFRFDLK	1	1
HLA-DRB1*13:02	1	3302	3316	VLPAPIIVRRPNNAV	210	2.1	2.1				VLPAPIIVRRPNNAV	VLPAPIIVRRPNNAV	1	1
HLA-DRB1*13:02	1	3303	3317	LPAPIIVRRPNNAVF	130	1.3	1.3				LPAPIIVRRPNNAVF	LPAPIIVRRPNNAVF	2	1	1
HLA-DRB3*02:02	1	3303	3317	LPAPIIVRRPNNAVF	480	4.8					LPAPIIVRRPNNAVF
HLA-DRB3*02:02	1	3304	3318	PAPIIVRRPNNAVFD	460	4.6					PAPIIVRRPNNAVFD
HLA-DRB1*13:02	1	3304	3318	PAPIIVRRPNNAVFD	130	1.3	1.3				PAPIIVRRPNNAVFD	PAPIIVRRPNNAVFD	3	2	1
HLA-DRB1*08:02	1	3304	3318	PAPIIVRRPNNAVFD	480	4.8					PAPIIVRRPNNAVFD
HLA-DRB3*02:02	1	3305	3319	APIIVRRPNNAVFDI	310	3.1					APIIVRRPNNAVFDI
HLA-DRB1*08:02	1	3305	3319	APIIVRRPNNAVFDI	460	4.6					APIIVRRPNNAVFDI
HLA-DRB1*13:02	1	3305	3319	APIIVRRPNNAVFDI	120	1.2	1.2				APIIVRRPNNAVFDI	APIIVRRPNNAVFDI	3	2	1
HLA-DRB3*02:02	1	3306	3320	PIIVRRPNNAVFDII	300	3					PIIVRRPNNAVFDII
HLA-DRB1*13:02	1	3306	3320	PIIVRRPNNAVFDII	130	1.3	1.3				PIIVRRPNNAVFDII	PIIVRRPNNAVFDII	2	1	1
HLA-DRB3*02:02	1	3307	3321	IIVRRPNNAVFDIIE	390	3.9					IIVRRPNNAVFDIIE
HLA-DRB1*13:02	1	3307	3321	IIVRRPNNAVFDIIE	340	3.4	3.4				IIVRRPNNAVFDIIE	IIVRRPNNAVFDIIE	2	2
HLA-DRB1*13:02	1	3308	3322	IVRRPNNAVFDIIEI	450	4.5	4.5				IVRRPNNAVFDIIEI	IVRRPNNAVFDIIEI	1	1
HLA-DRB1*03:01	1	3331	3345	PPKVVVKRGTKIMFM	470	4.7	4.7				PPKVVVKRGTKIMFM	PPKVVVKRGTKIMFM	1	1
HLA-DRB1*03:01	1	3332	3346	PKVVVKRGTKIMFMS	370	3.7	3.7				PKVVVKRGTKIMFMS	PKVVVKRGTKIMFMS	1	1
HLA-DRB1*03:01	1	3333	3347	KVVVKRGTKIMFMSV	370	3.7	3.7				KVVVKRGTKIMFMSV	KVVVKRGTKIMFMSV	1	1
HLA-DRB4*01:01	1	3334	3348	VVVKRGTKIMFMSVD	350	3.5	3.5				VVVKRGTKIMFMSVD	VVVKRGTKIMFMSVD	1	1
HLA-DRB4*01:01	1	3335	3349	VVKRGTKIMFMSVDE	340	3.4	3.4				VVKRGTKIMFMSVDE	VVKRGTKIMFMSVDE	1	1
HLA-DRB4*01:01	1	3336	3350	VKRGTKIMFMSVDEA	340	3.4	3.4				VKRGTKIMFMSVDEA	VKRGTKIMFMSVDEA	1	1
HLA-DRB4*01:01	1	3337	3351	KRGTKIMFMSVDEAV	340	3.4	3.4				KRGTKIMFMSVDEAV	KRGTKIMFMSVDEAV	1	1
HLA-DRB4*01:01	1	3338	3352	RGTKIMFMSVDEAVT	340	3.4	3.4				RGTKIMFMSVDEAVT	RGTKIMFMSVDEAVT	1	1
HLA-DRB4*01:01	1	3339	3353	GTKIMFMSVDEAVTT	340	3.4	3.4				GTKIMFMSVDEAVTT	GTKIMFMSVDEAVTT	1	1
HLA-DRB4*01:01	1	3340	3354	TKIMFMSVDEAVTTP	340	3.4	3.4				TKIMFMSVDEAVTTP	TKIMFMSVDEAVTTP	1	1
HLA-DRB1*09:01	1	3355	3369	MLNLGSYTAMFKCKV	280	2.8	2.8				MLNLGSYTAMFKCKV	MLNLGSYTAMFKCKV	1	1
HLA-DRB1*09:01	1	3356	3370	LNLGSYTAMFKCKVP	280	2.8	2.8				LNLGSYTAMFKCKVP	LNLGSYTAMFKCKVP	1	1
HLA-DRB1*09:01	1	3357	3371	NLGSYTAMFKCKVPP	310	3.1	3.1				NLGSYTAMFKCKVPP	NLGSYTAMFKCKVPP	1	1
HLA-DRB1*09:01	1	3358	3372	LGSYTAMFKCKVPPF	290	2.9	2.9				LGSYTAMFKCKVPPF	LGSYTAMFKCKVPPF	1	1
HLA-DRB1*09:01	1	3359	3373	GSYTAMFKCKVPPFS	270	2.7	2.7				GSYTAMFKCKVPPFS	GSYTAMFKCKVPPFS	1	1
HLA-DRB1*09:01	1	3371	3385	PFSFHAFELGKMYSV	340	3.4	3.4				PFSFHAFELGKMYSV	PFSFHAFELGKMYSV	1	1
HLA-DRB1*09:01	1	3372	3386	FSFHAFELGKMYSVE	440	4.4	4.4				FSFHAFELGKMYSVE	FSFHAFELGKMYSVE	1	1
HLA-DRB1*09:01	1	3373	3387	SFHAFELGKMYSVES	340	3.4	3.4				SFHAFELGKMYSVES	SFHAFELGKMYSVES	1	1
HLA-DRB1*09:01	1	3374	3388	FHAFELGKMYSVESG	460	4.6	4.6				FHAFELGKMYSVESG	FHAFELGKMYSVESG	1	1
HLA-DRB3*01:01	1	3377	3391	FELGKMYSVESGDYF	170	1.7	1.7				FELGKMYSVESGDYF	FELGKMYSVESGDYF	1		1
HLA-DRB3*01:01	1	3378	3392	ELGKMYSVESGDYFM	120	1.2	1.2				ELGKMYSVESGDYFM	ELGKMYSVESGDYFM	1		1
HLA-DRB3*01:01	1	3379	3393	LGKMYSVESGDYFMT	120	1.2	1.2				LGKMYSVESGDYFMT	LGKMYSVESGDYFMT	1		1
HLA-DRB3*01:01	1	3380	3394	GKMYSVESGDYFMTA	120	1.2	1.2				GKMYSVESGDYFMTA	GKMYSVESGDYFMTA	1		1
HLA-DRB3*01:01	1	3381	3395	KMYSVESGDYFMTAS	130	1.3	1.3				KMYSVESGDYFMTAS	KMYSVESGDYFMTAS	1		1
HLA-DRB3*01:01	1	3382	3396	MYSVESGDYFMTAST	470	4.7	4.7				MYSVESGDYFMTAST	MYSVESGDYFMTAST	1	1
HLA-DRB1*04:01	1	3385	3399	VESGDYFMTASTTEL	300	3					VESGDYFMTASTTEL
HLA-DRB1*04:05	1	3385	3399	VESGDYFMTASTTEL	390	3.9					VESGDYFMTASTTEL
HLA-DRB1*07:01	1	3385	3399	VESGDYFMTASTTEL	270	2.7	2.7				VESGDYFMTASTTEL	VESGDYFMTASTTEL	3	3
HLA-DRB1*04:01	1	3386	3400	ESGDYFMTASTTELC	250	2.5					ESGDYFMTASTTELC
HLA-DRB1*07:01	1	3386	3400	ESGDYFMTASTTELC	360	3.6					ESGDYFMTASTTELC
HLA-DRB1*04:05	1	3386	3400	ESGDYFMTASTTELC	230	2.3	2.3				ESGDYFMTASTTELC	ESGDYFMTASTTELC	3	3
HLA-DRB1*04:01	1	3387	3401	SGDYFMTASTTELCN	250	2.5					SGDYFMTASTTELCN
HLA-DRB1*07:01	1	3387	3401	SGDYFMTASTTELCN	430	4.3					SGDYFMTASTTELCN
HLA-DRB1*04:05	1	3387	3401	SGDYFMTASTTELCN	230	2.3	2.3				SGDYFMTASTTELCN	SGDYFMTASTTELCN	3	3
HLA-DRB1*04:01	1	3388	3402	GDYFMTASTTELCND	260	2.6					GDYFMTASTTELCND
HLA-DRB1*04:05	1	3388	3402	GDYFMTASTTELCND	230	2.3	2.3				GDYFMTASTTELCND	GDYFMTASTTELCND	2	2
HLA-DRB1*04:05	1	3389	3403	DYFMTASTTELCNDN	370	3.7					DYFMTASTTELCNDN
HLA-DRB1*04:01	1	3389	3403	DYFMTASTTELCNDN	370	3.7	3.7				DYFMTASTTELCNDN	DYFMTASTTELCNDN	2	2
HLA-DRB1*13:02	1	3399	3413	LCNDNNLRIHVHVDD	410	4.1	4.1				LCNDNNLRIHVHVDD	LCNDNNLRIHVHVDD	1	1

## Sheet: Chart_KLH2_5_percentile_rank
allele	seq_num	start	end	peptide	percentile_rank	adjusted percentile rank	percentile_rank				peptide	sorted peptide	n# of DR alleles bound	top 2-5%	top 1-2%	top 1%
HLA-DRB1*01:01	1	1	15	MWTILALLTATLLFE	10	0.1	0.1				MWTILALLTATLLFE	MWTILALLTATLLFE	2		1	1
HLA-DRB1*01:01	1	2	16	WTILALLTATLLFEG	10	0.1	0.1				WTILALLTATLLFEG	WTILALLTATLLFEG	2		1	1
HLA-DRB1*01:01	1	3	17	TILALLTATLLFEGA	10	0.1	0.1				TILALLTATLLFEGA	TILALLTATLLFEGA	2		1	1
HLA-DRB1*01:01	1	4	18	ILALLTATLLFEGAF	67	0.67	0.67				ILALLTATLLFEGAF	ILALLTATLLFEGAF	1			1
HLA-DRB1*01:01	1	5	19	LALLTATLLFEGAFS	130	1.3	1.3				LALLTATLLFEGAFS	LALLTATLLFEGAFS	1		1
HLA-DRB1*03:01	1	12	26	LLFEGAFSVDTVVRK	420	4.2	4.2				LLFEGAFSVDTVVRK	LLFEGAFSVDTVVRK	1	1
HLA-DRB1*03:01	1	13	27	LFEGAFSVDTVVRKN	420	4.2	4.2				LFEGAFSVDTVVRKN	LFEGAFSVDTVVRKN	1	1
HLA-DRB1*03:01	1	14	28	FEGAFSVDTVVRKNV	410	4.1	4.1				FEGAFSVDTVVRKNV	FEGAFSVDTVVRKNV	1	1
HLA-DRB1*03:01	1	15	29	EGAFSVDTVVRKNVD	410	4.1	4.1				EGAFSVDTVVRKNVD	EGAFSVDTVVRKNVD	1	1
HLA-DRB1*03:01	1	16	30	GAFSVDTVVRKNVDS	410	4.1	4.1				GAFSVDTVVRKNVDS	GAFSVDTVVRKNVDS	1	1
HLA-DRB3*01:01	1	25	39	RKNVDSLSSDEVLAL	350	3.5	3.5				RKNVDSLSSDEVLAL	RKNVDSLSSDEVLAL	2	2
HLA-DRB1*03:01	1	26	40	KNVDSLSSDEVLALE	150	1.5	1.5				KNVDSLSSDEVLALE	KNVDSLSSDEVLALE	2	1	1
HLA-DRB1*03:01	1	27	41	NVDSLSSDEVLALEK	150	1.5	1.5				NVDSLSSDEVLALEK	NVDSLSSDEVLALEK	2	1	1
HLA-DRB1*03:01	1	28	42	VDSLSSDEVLALEKA	150	1.5	1.5				VDSLSSDEVLALEKA	VDSLSSDEVLALEKA	2	1	1
HLA-DRB1*03:01	1	29	43	DSLSSDEVLALEKAL	150	1.5	1.5				DSLSSDEVLALEKAL	DSLSSDEVLALEKAL	1		1
HLA-DRB1*15:01	1	52	66	NQGYQAIAGYHGVPT	410	4.1	4.1				NQGYQAIAGYHGVPT	NQGYQAIAGYHGVPT	1	1
HLA-DRB1*15:01	1	53	67	QGYQAIAGYHGVPTM	420	4.2	4.2				QGYQAIAGYHGVPTM	QGYQAIAGYHGVPTM	1	1
HLA-DRB1*15:01	1	74	88	KNVACCLHGMPSFPL	290	2.9	2.9				KNVACCLHGMPSFPL	KNVACCLHGMPSFPL	1	1
HLA-DRB1*15:01	1	75	89	NVACCLHGMPSFPLW	130	1.3	1.3				NVACCLHGMPSFPLW	NVACCLHGMPSFPLW	2	1	1
HLA-DRB1*15:01	1	76	90	VACCLHGMPSFPLWH	81	0.81	0.81				VACCLHGMPSFPLWH	VACCLHGMPSFPLWH	2	1		1
HLA-DRB1*15:01	1	77	91	ACCLHGMPSFPLWHR	53	0.53	0.53				ACCLHGMPSFPLWHR	ACCLHGMPSFPLWHR	2	1		1
HLA-DRB1*15:01	1	78	92	CCLHGMPSFPLWHRL	68	0.68	0.68				CCLHGMPSFPLWHRL	CCLHGMPSFPLWHRL	2	1		1
HLA-DRB1*15:01	1	79	93	CLHGMPSFPLWHRLY	230	2.3	2.3				CLHGMPSFPLWHRLY	CLHGMPSFPLWHRLY	1	1
HLA-DRB1*15:01	1	80	94	LHGMPSFPLWHRLYV	270	2.7	2.7				LHGMPSFPLWHRLYV	LHGMPSFPLWHRLYV	1	1
HLA-DRB4*01:01	1	86	100	FPLWHRLYVVQLERA	220	2.2	2.2				FPLWHRLYVVQLERA	FPLWHRLYVVQLERA	1	1
HLA-DRB4*01:01	1	87	101	PLWHRLYVVQLERAL	190	1.9	1.9				PLWHRLYVVQLERAL	PLWHRLYVVQLERAL	2	1	1
HLA-DRB4*01:01	1	88	102	LWHRLYVVQLERALI	230	2.3	2.3				LWHRLYVVQLERALI	LWHRLYVVQLERALI	1	1
HLA-DRB4*01:01	1	89	103	WHRLYVVQLERALIR	170	1.7	1.7				WHRLYVVQLERALIR	WHRLYVVQLERALIR	3	2	1
HLA-DRB1*03:01	1	90	104	HRLYVVQLERALIRK	110	1.1	1.1				HRLYVVQLERALIRK	HRLYVVQLERALIRK	3		3
HLA-DRB1*03:01	1	91	105	RLYVVQLERALIRKK	64	0.64	0.64				RLYVVQLERALIRKK	RLYVVQLERALIRKK	3	1	1	1
HLA-DRB1*03:01	1	92	106	LYVVQLERALIRKKA	65	0.65	0.65				LYVVQLERALIRKKA	LYVVQLERALIRKKA	3	1	1	1
HLA-DRB1*03:01	1	93	107	YVVQLERALIRKKAT	94	0.94	0.94				YVVQLERALIRKKAT	YVVQLERALIRKKAT	3	1	1	1
HLA-DRB1*11:01	1	94	108	VVQLERALIRKKATI	230	2.3	2.3				VVQLERALIRKKATI	VVQLERALIRKKATI	3	3
HLA-DRB1*11:01	1	95	109	VQLERALIRKKATIS	210	2.1	2.1				VQLERALIRKKATIS	VQLERALIRKKATIS	2	2
HLA-DRB1*08:02	1	96	110	QLERALIRKKATISI	230	2.3	2.3				QLERALIRKKATISI	QLERALIRKKATISI	3	3
HLA-DRB1*08:02	1	97	111	LERALIRKKATISIP	230	2.3	2.3				LERALIRKKATISIP	LERALIRKKATISIP	3	3
HLA-DRB1*08:02	1	98	112	ERALIRKKATISIPY	230	2.3	2.3				ERALIRKKATISIPY	ERALIRKKATISIPY	3	3
HLA-DRB1*07:01	1	99	113	RALIRKKATISIPYW	180	1.8	1.8				RALIRKKATISIPYW	RALIRKKATISIPYW	4	3	1
HLA-DRB1*07:01	1	100	114	ALIRKKATISIPYWD	210	2.1	2.1				ALIRKKATISIPYWD	ALIRKKATISIPYWD	2	2
HLA-DRB1*07:01	1	101	115	LIRKKATISIPYWDW	220	2.2	2.2				LIRKKATISIPYWDW	LIRKKATISIPYWDW	2	2
HLA-DRB1*07:01	1	102	116	IRKKATISIPYWDWT	290	2.9	2.9				IRKKATISIPYWDWT	IRKKATISIPYWDWT	1	1
HLA-DRB3*01:01	1	139	153	AHDNSWYRADITFLN	45	0.45	0.45				AHDNSWYRADITFLN	AHDNSWYRADITFLN	3	2		1
HLA-DRB3*01:01	1	140	154	HDNSWYRADITFLNK	45	0.45	0.45				HDNSWYRADITFLNK	HDNSWYRADITFLNK	4	2	1	1
HLA-DRB3*01:01	1	141	155	DNSWYRADITFLNKK	50	0.5	0.5				DNSWYRADITFLNKK	DNSWYRADITFLNKK	4	2		2
HLA-DRB3*01:01	1	142	156	NSWYRADITFLNKKT	54	0.54	0.54				NSWYRADITFLNKKT	NSWYRADITFLNKKT	4	2		2
HLA-DRB3*01:01	1	143	157	SWYRADITFLNKKTS	82	0.82	0.82				SWYRADITFLNKKTS	SWYRADITFLNKKTS	5	3	1	1
HLA-DRB1*11:01	1	144	158	WYRADITFLNKKTSR	130	1.3	1.3				WYRADITFLNKKTSR	WYRADITFLNKKTSR	4	3	1
HLA-DRB1*11:01	1	145	159	YRADITFLNKKTSRA	73	0.73	0.73				YRADITFLNKKTSRA	YRADITFLNKKTSRA	2	1		1
HLA-DRB1*11:01	1	146	160	RADITFLNKKTSRAV	62	0.62	0.62				RADITFLNKKTSRAV	RADITFLNKKTSRAV	1			1
HLA-DRB1*11:01	1	147	161	ADITFLNKKTSRAVD	85	0.85	0.85				ADITFLNKKTSRAVD	ADITFLNKKTSRAVD	1			1
HLA-DRB1*11:01	1	148	162	DITFLNKKTSRAVDD	260	2.6	2.6				DITFLNKKTSRAVDD	DITFLNKKTSRAVDD	1	1
HLA-DRB1*11:01	1	149	163	ITFLNKKTSRAVDDR	310	3.1	3.1				ITFLNKKTSRAVDDR	ITFLNKKTSRAVDDR	1	1
HLA-DRB1*04:05	1	185	199	EQDEFCKFEIQFELA	500	5	5				EQDEFCKFEIQFELA	EQDEFCKFEIQFELA	1	1
HLA-DRB1*04:05	1	186	200	QDEFCKFEIQFELAH	380	3.8	3.8				QDEFCKFEIQFELAH	QDEFCKFEIQFELAH	1	1
HLA-DRB1*04:05	1	187	201	DEFCKFEIQFELAHN	500	5	5				DEFCKFEIQFELAHN	DEFCKFEIQFELAHN	1	1
HLA-DRB1*04:05	1	190	204	CKFEIQFELAHNAIH	340	3.4	3.4				CKFEIQFELAHNAIH	CKFEIQFELAHNAIH	1	1
HLA-DRB3*02:02	1	191	205	KFEIQFELAHNAIHY	330	3.3	3.3				KFEIQFELAHNAIHY	KFEIQFELAHNAIHY	3	3
HLA-DRB3*02:02	1	192	206	FEIQFELAHNAIHYL	160	1.6	1.6				FEIQFELAHNAIHYL	FEIQFELAHNAIHYL	3	1	2
HLA-DRB3*02:02	1	193	207	EIQFELAHNAIHYLV	99	0.99	0.99				EIQFELAHNAIHYLV	EIQFELAHNAIHYLV	3	1	1	1
HLA-DRB3*02:02	1	194	208	IQFELAHNAIHYLVG	99	0.99	0.99				IQFELAHNAIHYLVG	IQFELAHNAIHYLVG	3	2		1
HLA-DRB3*02:02	1	195	209	QFELAHNAIHYLVGG	140	1.4	1.4				QFELAHNAIHYLVGG	QFELAHNAIHYLVGG	2	1	1
HLA-DRB3*02:02	1	196	210	FELAHNAIHYLVGGR	270	2.7	2.7				FELAHNAIHYLVGGR	FELAHNAIHYLVGGR	2	2
HLA-DRB3*01:01	1	215	229	MSHLEYTSYDPLFFL	240	2.4	2.4				MSHLEYTSYDPLFFL	MSHLEYTSYDPLFFL	1	1
HLA-DRB3*01:01	1	216	230	SHLEYTSYDPLFFLH	210	2.1	2.1				SHLEYTSYDPLFFLH	SHLEYTSYDPLFFLH	1	1
HLA-DRB3*01:01	1	217	231	HLEYTSYDPLFFLHH	230	2.3	2.3				HLEYTSYDPLFFLHH	HLEYTSYDPLFFLHH	1	1
HLA-DRB3*01:01	1	218	232	LEYTSYDPLFFLHHS	280	2.8	2.8				LEYTSYDPLFFLHHS	LEYTSYDPLFFLHHS	1	1
HLA-DRB3*01:01	1	219	233	EYTSYDPLFFLHHSN	450	4.5	4.5				EYTSYDPLFFLHHSN	EYTSYDPLFFLHHSN	1	1
HLA-DRB3*02:02	1	224	238	DPLFFLHHSNTDRIF	270	2.7	2.7				DPLFFLHHSNTDRIF	DPLFFLHHSNTDRIF	2	2
HLA-DRB3*02:02	1	225	239	PLFFLHHSNTDRIFA	200	2	2				PLFFLHHSNTDRIFA	PLFFLHHSNTDRIFA	2	2
HLA-DRB3*02:02	1	226	240	LFFLHHSNTDRIFAI	180	1.8	1.8				LFFLHHSNTDRIFAI	LFFLHHSNTDRIFAI	2	1	1
HLA-DRB3*02:02	1	227	241	FFLHHSNTDRIFAIW	300	3	3				FFLHHSNTDRIFAIW	FFLHHSNTDRIFAIW	1	1
HLA-DRB1*11:01	1	232	246	SNTDRIFAIWQRLQQ	440	4.4	4.4				SNTDRIFAIWQRLQQ	SNTDRIFAIWQRLQQ	1	1
HLA-DRB1*11:01	1	233	247	NTDRIFAIWQRLQQL	410	4.1	4.1				NTDRIFAIWQRLQQL	NTDRIFAIWQRLQQL	1	1
HLA-DRB1*11:01	1	234	248	TDRIFAIWQRLQQLR	390	3.9	3.9				TDRIFAIWQRLQQLR	TDRIFAIWQRLQQLR	1	1
HLA-DRB1*11:01	1	235	249	DRIFAIWQRLQQLRG	270	2.7	2.7				DRIFAIWQRLQQLRG	DRIFAIWQRLQQLRG	2	2
HLA-DRB1*11:01	1	236	250	RIFAIWQRLQQLRGK	320	3.2	3.2				RIFAIWQRLQQLRGK	RIFAIWQRLQQLRGK	2	2
HLA-DRB3*01:01	1	290	304	DYGRLGYQYDDLSLN	270	2.7	2.7				DYGRLGYQYDDLSLN	DYGRLGYQYDDLSLN	1	1
HLA-DRB3*01:01	1	291	305	YGRLGYQYDDLSLNG	280	2.8	2.8				YGRLGYQYDDLSLNG	YGRLGYQYDDLSLNG	1	1
HLA-DRB3*01:01	1	292	306	GRLGYQYDDLSLNGM	270	2.7	2.7				GRLGYQYDDLSLNGM	GRLGYQYDDLSLNGM	1	1
HLA-DRB3*01:01	1	293	307	RLGYQYDDLSLNGMS	270	2.7	2.7				RLGYQYDDLSLNGMS	RLGYQYDDLSLNGMS	1	1
HLA-DRB3*01:01	1	294	308	LGYQYDDLSLNGMSP	310	3.1	3.1				LGYQYDDLSLNGMSP	LGYQYDDLSLNGMSP	1	1
HLA-DRB1*07:01	1	316	330	GERAAKERTFASFIL	270	2.7	2.7				GERAAKERTFASFIL	GERAAKERTFASFIL	1	1
HLA-DRB1*07:01	1	317	331	ERAAKERTFASFILS	310	3.1	3.1				ERAAKERTFASFILS	ERAAKERTFASFILS	1	1
HLA-DRB1*07:01	1	318	332	RAAKERTFASFILSG	480	4.8	4.8				RAAKERTFASFILSG	RAAKERTFASFILSG	1	1
HLA-DRB1*07:01	1	319	333	AAKERTFASFILSGF	440	4.4	4.4				AAKERTFASFILSGF	AAKERTFASFILSGF	1	1
HLA-DRB1*15:01	1	320	334	AKERTFASFILSGFG	490	4.9	4.9				AKERTFASFILSGFG	AKERTFASFILSGFG	1	1
HLA-DRB1*08:02	1	334	348	GGSANVVVYVCRPAH	420	4.2	4.2				GGSANVVVYVCRPAH	GGSANVVVYVCRPAH	1	1
HLA-DRB1*08:02	1	335	349	GSANVVVYVCRPAHD	300	3	3				GSANVVVYVCRPAHD	GSANVVVYVCRPAHD	1	1
HLA-DRB1*08:02	1	336	350	SANVVVYVCRPAHDE	270	2.7	2.7				SANVVVYVCRPAHDE	SANVVVYVCRPAHDE	1	1
HLA-DRB1*08:02	1	337	351	ANVVVYVCRPAHDEI	250	2.5	2.5				ANVVVYVCRPAHDEI	ANVVVYVCRPAHDEI	1	1
HLA-DRB1*08:02	1	338	352	NVVVYVCRPAHDEIS	240	2.4	2.4				NVVVYVCRPAHDEIS	NVVVYVCRPAHDEIS	1	1
HLA-DRB1*08:02	1	339	353	VVVYVCRPAHDEISD	380	3.8	3.8				VVVYVCRPAHDEISD	VVVYVCRPAHDEISD	1	1
HLA-DRB1*01:01	1	357	371	IKAGDFFLLGGPTEM	490	4.9	4.9				IKAGDFFLLGGPTEM	IKAGDFFLLGGPTEM	1	1
HLA-DRB1*01:01	1	358	372	KAGDFFLLGGPTEMK	170	1.7	1.7				KAGDFFLLGGPTEMK	KAGDFFLLGGPTEMK	1		1
HLA-DRB1*01:01	1	359	373	AGDFFLLGGPTEMKW	86	0.86	0.86				AGDFFLLGGPTEMKW	AGDFFLLGGPTEMKW	1			1
HLA-DRB1*01:01	1	360	374	GDFFLLGGPTEMKWG	73	0.73	0.73				GDFFLLGGPTEMKWG	GDFFLLGGPTEMKWG	1			1
HLA-DRB1*01:01	1	361	375	DFFLLGGPTEMKWGF	120	1.2	1.2				DFFLLGGPTEMKWGF	DFFLLGGPTEMKWGF	1		1
HLA-DRB1*01:01	1	362	376	FFLLGGPTEMKWGFY	250	2.5	2.5				FFLLGGPTEMKWGFY	FFLLGGPTEMKWGFY	1	1
HLA-DRB1*15:01	1	367	381	GPTEMKWGFYRAYHF	280	2.8	2.8				GPTEMKWGFYRAYHF	GPTEMKWGFYRAYHF	1	1
HLA-DRB1*15:01	1	368	382	PTEMKWGFYRAYHFD	270	2.7	2.7				PTEMKWGFYRAYHFD	PTEMKWGFYRAYHFD	1	1
HLA-DRB1*15:01	1	369	383	TEMKWGFYRAYHFDV	200	2	2				TEMKWGFYRAYHFDV	TEMKWGFYRAYHFDV	1	1
HLA-DRB1*15:01	1	370	384	EMKWGFYRAYHFDVT	200	2	2				EMKWGFYRAYHFDVT	EMKWGFYRAYHFDVT	1	1
HLA-DRB1*15:01	1	371	385	MKWGFYRAYHFDVTD	240	2.4	2.4				MKWGFYRAYHFDVTD	MKWGFYRAYHFDVTD	1	1
HLA-DRB1*15:01	1	372	386	KWGFYRAYHFDVTDS	430	4.3	4.3				KWGFYRAYHFDVTDS	KWGFYRAYHFDVTDS	1	1
HLA-DRB3*01:01	1	373	387	WGFYRAYHFDVTDSV	5	0.05	0.05				WGFYRAYHFDVTDSV	WGFYRAYHFDVTDSV	1			1
HLA-DRB3*01:01	1	374	388	GFYRAYHFDVTDSVA	4	0.04	0.04				GFYRAYHFDVTDSVA	GFYRAYHFDVTDSVA	1			1
HLA-DRB3*01:01	1	375	389	FYRAYHFDVTDSVAS	5	0.05	0.05				FYRAYHFDVTDSVAS	FYRAYHFDVTDSVAS	2	1		1
HLA-DRB3*01:01	1	376	390	YRAYHFDVTDSVASI	4	0.04	0.04				YRAYHFDVTDSVASI	YRAYHFDVTDSVASI	2	1		1
HLA-DRB3*01:01	1	377	391	RAYHFDVTDSVASID	10	0.1	0.1				RAYHFDVTDSVASID	RAYHFDVTDSVASID	2	1		1
HLA-DRB3*01:01	1	378	392	AYHFDVTDSVASIDD	27	0.27	0.27				AYHFDVTDSVASIDD	AYHFDVTDSVASIDD	1			1
HLA-DRB3*01:01	1	379	393	YHFDVTDSVASIDDD	150	1.5	1.5				YHFDVTDSVASIDDD	YHFDVTDSVASIDDD	1		1
HLA-DRB1*09:01	1	398	412	YYVKSELFSVNGSAL	320	3.2	3.2				YYVKSELFSVNGSAL	YYVKSELFSVNGSAL	1	1
HLA-DRB3*02:02	1	399	413	YVKSELFSVNGSALS	11	0.11	0.11				YVKSELFSVNGSALS	YVKSELFSVNGSALS	3	2		1
HLA-DRB3*02:02	1	400	414	VKSELFSVNGSALSN	1	0.01	0.01				VKSELFSVNGSALSN	VKSELFSVNGSALSN	3	2		1
HLA-DRB3*02:02	1	401	415	KSELFSVNGSALSND	1	0.01	0.01				KSELFSVNGSALSND	KSELFSVNGSALSND	3	2		1
HLA-DRB3*02:02	1	402	416	SELFSVNGSALSNDI	1	0.01	0.01				SELFSVNGSALSNDI	SELFSVNGSALSNDI	2	1		1
HLA-DRB3*02:02	1	403	417	ELFSVNGSALSNDIL	3	0.03	0.03				ELFSVNGSALSNDIL	ELFSVNGSALSNDIL	2	1		1
HLA-DRB3*02:02	1	404	418	LFSVNGSALSNDILR	14	0.14	0.14				LFSVNGSALSNDILR	LFSVNGSALSNDILR	1			1
HLA-DRB3*02:02	1	405	419	FSVNGSALSNDILRQ	350	3.5	3.5				FSVNGSALSNDILRQ	FSVNGSALSNDILRQ	1	1
HLA-DRB1*04:01	1	411	425	ALSNDILRQPTLVHR	280	2.8	2.8				ALSNDILRQPTLVHR	ALSNDILRQPTLVHR	1	1
HLA-DRB1*04:01	1	412	426	LSNDILRQPTLVHRP	230	2.3	2.3				LSNDILRQPTLVHRP	LSNDILRQPTLVHRP	1	1
HLA-DRB1*04:01	1	413	427	SNDILRQPTLVHRPA	190	1.9	1.9				SNDILRQPTLVHRPA	SNDILRQPTLVHRPA	1		1
HLA-DRB1*04:01	1	414	428	NDILRQPTLVHRPAK	260	2.6	2.6				NDILRQPTLVHRPAK	NDILRQPTLVHRPAK	1	1
HLA-DRB5*01:01	1	454	468	AEETYSLRKAMERFQ	480	4.8	4.8				AEETYSLRKAMERFQ	AEETYSLRKAMERFQ	1	1
HLA-DRB5*01:01	1	455	469	EETYSLRKAMERFQN	490	4.9	4.9				EETYSLRKAMERFQN	EETYSLRKAMERFQN	1	1
HLA-DRB1*04:01	1	461	475	RKAMERFQNDKSVDG	430	4.3	4.3				RKAMERFQNDKSVDG	RKAMERFQNDKSVDG	1	1
HLA-DRB1*04:01	1	462	476	KAMERFQNDKSVDGY	430	4.3	4.3				KAMERFQNDKSVDGY	KAMERFQNDKSVDGY	1	1
HLA-DRB1*04:01	1	463	477	AMERFQNDKSVDGYQ	430	4.3	4.3				AMERFQNDKSVDGYQ	AMERFQNDKSVDGYQ	1	1
HLA-DRB1*04:01	1	464	478	MERFQNDKSVDGYQA	430	4.3	4.3				MERFQNDKSVDGYQA	MERFQNDKSVDGYQA	1	1
HLA-DRB1*03:01	1	1201	1215	AEMPWRYDRVYKYEI	67	0.67					AEMPWRYDRVYKYEI
HLA-DRB1*03:01	1	1199	1213	DEAEMPWRYDRVYKY	67	0.67					DEAEMPWRYDRVYKY
HLA-DRB1*03:01	1	1200	1214	EAEMPWRYDRVYKYE	67	0.67					EAEMPWRYDRVYKYE
HLA-DRB1*04:01	1	465	479	ERFQNDKSVDGYQAT	430	4.3	4.3				ERFQNDKSVDGYQAT	ERFQNDKSVDGYQAT	1	1
HLA-DRB1*03:01	1	1202	1216	EMPWRYDRVYKYEIT	67	0.67					EMPWRYDRVYKYEIT
HLA-DRB1*11:01	1	477	491	QATVEFHALPARCPR	500	5	5				QATVEFHALPARCPR	QATVEFHALPARCPR	1	1
HLA-DRB1*03:01	1	1203	1217	MPWRYDRVYKYEITQ	67	0.67					MPWRYDRVYKYEITQ
HLA-DRB1*11:01	1	478	492	ATVEFHALPARCPRP	410	4.1	4.1				ATVEFHALPARCPRP	ATVEFHALPARCPRP	1	1
HLA-DRB1*11:01	1	479	493	TVEFHALPARCPRPD	370	3.7	3.7				TVEFHALPARCPRPD	TVEFHALPARCPRPD	1	1
HLA-DRB1*11:01	1	480	494	VEFHALPARCPRPDA	380	3.8	3.8				VEFHALPARCPRPDA	VEFHALPARCPRPDA	1	1
HLA-DRB1*09:01	1	505	519	MATFPHWHRLFVTQV	440	4.4	4.4				MATFPHWHRLFVTQV	MATFPHWHRLFVTQV	1	1
HLA-DRB1*09:01	1	506	520	ATFPHWHRLFVTQVE	430	4.3	4.3				ATFPHWHRLFVTQVE	ATFPHWHRLFVTQVE	2	2
HLA-DRB1*09:01	1	507	521	TFPHWHRLFVTQVED	440	4.4	4.4				TFPHWHRLFVTQVED	TFPHWHRLFVTQVED	2	2
HLA-DRB1*09:01	1	508	522	FPHWHRLFVTQVEDA	430	4.3	4.3				FPHWHRLFVTQVEDA	FPHWHRLFVTQVEDA	2	2
HLA-DRB1*09:01	1	509	523	PHWHRLFVTQVEDAL	350	3.5	3.5				PHWHRLFVTQVEDAL	PHWHRLFVTQVEDAL	2	2
HLA-DRB1*04:05	1	510	524	HWHRLFVTQVEDALL	470	4.7	4.7				HWHRLFVTQVEDALL	HWHRLFVTQVEDALL	1	1
HLA-DRB1*04:05	1	560	574	ETKNNPFHHAQVAFE	230	2.3	2.3				ETKNNPFHHAQVAFE	ETKNNPFHHAQVAFE	1	1
HLA-DRB1*04:05	1	561	575	TKNNPFHHAQVAFEN	230	2.3	2.3				TKNNPFHHAQVAFEN	TKNNPFHHAQVAFEN	2	2
HLA-DRB1*04:05	1	562	576	KNNPFHHAQVAFENG	230	2.3	2.3				KNNPFHHAQVAFENG	KNNPFHHAQVAFENG	1	1
HLA-DRB1*04:05	1	563	577	NNPFHHAQVAFENGV	210	2.1	2.1				NNPFHHAQVAFENGV	NNPFHHAQVAFENGV	1	1
HLA-DRB1*04:05	1	564	578	NPFHHAQVAFENGVT	220	2.2	2.2				NPFHHAQVAFENGVT	NPFHHAQVAFENGVT	1	1
HLA-DRB3*01:01	1	585	599	KLFMKPTYGDHTYLF	490	4.9	4.9				KLFMKPTYGDHTYLF	KLFMKPTYGDHTYLF	1	1
HLA-DRB3*01:01	1	586	600	LFMKPTYGDHTYLFD	320	3.2	3.2				LFMKPTYGDHTYLFD	LFMKPTYGDHTYLFD	1	1
HLA-DRB3*01:01	1	587	601	FMKPTYGDHTYLFDS	320	3.2	3.2				FMKPTYGDHTYLFDS	FMKPTYGDHTYLFDS	1	1
HLA-DRB3*01:01	1	588	602	MKPTYGDHTYLFDSM	310	3.1	3.1				MKPTYGDHTYLFDSM	MKPTYGDHTYLFDSM	1	1
HLA-DRB3*01:01	1	589	603	KPTYGDHTYLFDSMI	320	3.2	3.2				KPTYGDHTYLFDSMI	KPTYGDHTYLFDSMI	1	1
HLA-DRB3*01:01	1	591	605	TYGDHTYLFDSMIYA	84	0.84	0.84				TYGDHTYLFDSMIYA	TYGDHTYLFDSMIYA	1			1
HLA-DRB3*01:01	1	592	606	YGDHTYLFDSMIYAF	84	0.84	0.84				YGDHTYLFDSMIYAF	YGDHTYLFDSMIYAF	1			1
HLA-DRB3*01:01	1	593	607	GDHTYLFDSMIYAFE	84	0.84	0.84				GDHTYLFDSMIYAFE	GDHTYLFDSMIYAFE	1			1
HLA-DRB3*01:01	1	594	608	DHTYLFDSMIYAFEQ	86	0.86	0.86				DHTYLFDSMIYAFEQ	DHTYLFDSMIYAFEQ	1			1
HLA-DRB3*01:01	1	595	609	HTYLFDSMIYAFEQE	86	0.86	0.86				HTYLFDSMIYAFEQE	HTYLFDSMIYAFEQE	1			1
HLA-DRB3*01:01	1	596	610	TYLFDSMIYAFEQED	320	3.2	3.2				TYLFDSMIYAFEQED	TYLFDSMIYAFEQED	1	1
HLA-DRB3*01:01	1	597	611	YLFDSMIYAFEQEDF	460	4.6	4.6				YLFDSMIYAFEQEDF	YLFDSMIYAFEQEDF	1	1
HLA-DRB1*04:01	1	613	627	DFEVQYELTHNAIHA	480	4.8	4.8				DFEVQYELTHNAIHA	DFEVQYELTHNAIHA	1	1
HLA-DRB1*04:01	1	614	628	FEVQYELTHNAIHAW	460	4.6	4.6				FEVQYELTHNAIHAW	FEVQYELTHNAIHAW	2	2
HLA-DRB3*02:02	1	615	629	EVQYELTHNAIHAWV	270	2.7	2.7				EVQYELTHNAIHAWV	EVQYELTHNAIHAWV	1	1
HLA-DRB3*02:02	1	616	630	VQYELTHNAIHAWVG	280	2.8	2.8				VQYELTHNAIHAWVG	VQYELTHNAIHAWVG	1	1
HLA-DRB3*02:02	1	617	631	QYELTHNAIHAWVGG	360	3.6	3.6				QYELTHNAIHAWVGG	QYELTHNAIHAWVGG	1	1
HLA-DRB3*01:01	1	637	651	MSSLHYTAFDPIFYL	500	5	5				MSSLHYTAFDPIFYL	MSSLHYTAFDPIFYL	1	1
HLA-DRB1*04:05	1	645	659	FDPIFYLHHSNVDRL	390	3.9	3.9				FDPIFYLHHSNVDRL	FDPIFYLHHSNVDRL	2	2
HLA-DRB3*02:02	1	646	660	DPIFYLHHSNVDRLW	320	3.2	3.2				DPIFYLHHSNVDRLW	DPIFYLHHSNVDRLW	2	2
HLA-DRB3*02:02	1	647	661	PIFYLHHSNVDRLWA	250	2.5	2.5				PIFYLHHSNVDRLWA	PIFYLHHSNVDRLWA	2	2
HLA-DRB3*02:02	1	648	662	IFYLHHSNVDRLWAI	260	2.6	2.6				IFYLHHSNVDRLWAI	IFYLHHSNVDRLWAI	1	1
HLA-DRB1*11:01	1	659	673	LWAIWQALQIRRGKS	490	4.9	4.9				LWAIWQALQIRRGKS	LWAIWQALQIRRGKS	1	1
HLA-DRB1*12:01	1	660	674	WAIWQALQIRRGKSY	335	3.35	3.35				WAIWQALQIRRGKSY	WAIWQALQIRRGKSY	2	2
HLA-DRB1*04:01	1	142	156	NSWYRADITFLNKKT	93	0.93					NSWYRADITFLNKKT
HLA-DRB1*12:01	1	661	675	AIWQALQIRRGKSYK	410	4.1	4.1				AIWQALQIRRGKSYK	AIWQALQIRRGKSYK	2	2
HLA-DRB1*03:01	1	2861	2875	ERLFRYDITKVLKQM	94	0.94					ERLFRYDITKVLKQM
HLA-DRB1*15:01	1	662	676	IWQALQIRRGKSYKA	400	4	4				IWQALQIRRGKSYKA	IWQALQIRRGKSYKA	2	2
HLA-DRB1*15:01	1	663	677	WQALQIRRGKSYKAH	350	3.5	3.5				WQALQIRRGKSYKAH	WQALQIRRGKSYKAH	1	1
HLA-DRB1*15:01	1	664	678	QALQIRRGKSYKAHC	360	3.6	3.6				QALQIRRGKSYKAHC	QALQIRRGKSYKAHC	1	1
HLA-DRB1*04:01	1	141	155	DNSWYRADITFLNKK	97	0.97					DNSWYRADITFLNKK
HLA-DRB1*15:01	1	665	679	ALQIRRGKSYKAHCA	390	3.9	3.9				ALQIRRGKSYKAHCA	ALQIRRGKSYKAHCA	1	1
HLA-DRB1*15:01	1	666	680	LQIRRGKSYKAHCAS	430	4.3	4.3				LQIRRGKSYKAHCAS	LQIRRGKSYKAHCAS	1	1
HLA-DRB1*04:01	1	668	682	IRRGKSYKAHCASSQ	350	3.5	3.5				IRRGKSYKAHCASSQ	IRRGKSYKAHCASSQ	1	1
HLA-DRB1*04:01	1	669	683	RRGKSYKAHCASSQE	470	4.7	4.7				RRGKSYKAHCASSQE	RRGKSYKAHCASSQE	1	1
HLA-DRB1*04:01	1	670	684	RGKSYKAHCASSQER	440	4.4	4.4				RGKSYKAHCASSQER	RGKSYKAHCASSQER	1	1
HLA-DRB1*04:01	1	671	685	GKSYKAHCASSQERE	430	4.3	4.3				GKSYKAHCASSQERE	GKSYKAHCASSQERE	1	1
HLA-DRB1*04:01	1	672	686	KSYKAHCASSQEREP	480	4.8	4.8				KSYKAHCASSQEREP	KSYKAHCASSQEREP	1	1
HLA-DRB3*02:02	1	687	701	LKPFAFSSPLNNNEK	500	5	5				LKPFAFSSPLNNNEK	LKPFAFSSPLNNNEK	1	1
HLA-DRB3*01:01	1	714	728	YVGVLHYRYDDLQFG	230	2.3	2.3				YVGVLHYRYDDLQFG	YVGVLHYRYDDLQFG	1	1
HLA-DRB1*04:01	1	2449	2463	AYDRNFKYDITQALK	110	1.1					AYDRNFKYDITQALK
HLA-DRB3*01:01	1	3268	3282	AYERIFKYDITEVAN	110	1.1					AYERIFKYDITEVAN
HLA-DRB3*01:01	1	715	729	VGVLHYRYDDLQFGG	240	2.4	2.4				VGVLHYRYDDLQFGG	VGVLHYRYDDLQFGG	1	1
HLA-DRB1*04:01	1	2451	2465	DRNFKYDITQALKAQ	110	1.1					DRNFKYDITQALKAQ
HLA-DRB3*01:01	1	3270	3284	ERIFKYDITEVANRL	110	1.1					ERIFKYDITEVANRL
HLA-DRB3*01:01	1	716	730	GVLHYRYDDLQFGGM	240	2.4	2.4				GVLHYRYDDLQFGGM	GVLHYRYDDLQFGGM	1	1
HLA-DRB1*03:01	1	2860	2874	FERLFRYDITKVLKQ	110	1.1					FERLFRYDITKVLKQ
HLA-DRB3*01:01	1	717	731	VLHYRYDDLQFGGMT	240	2.4	2.4				VLHYRYDDLQFGGMT	VLHYRYDDLQFGGMT	1	1
HLA-DRB3*01:01	1	718	732	LHYRYDDLQFGGMTM	240	2.4	2.4				LHYRYDDLQFGGMTM	LHYRYDDLQFGGMTM	1	1
HLA-DRB1*15:01	1	744	758	QHDRTFAGFFLSYIG	260	2.6	2.6				QHDRTFAGFFLSYIG	QHDRTFAGFFLSYIG	1	1
HLA-DRB1*15:01	1	745	759	HDRTFAGFFLSYIGT	310	3.1	3.1				HDRTFAGFFLSYIGT	HDRTFAGFFLSYIGT	1	1
HLA-DRB1*15:01	1	746	760	DRTFAGFFLSYIGTS	350	3.5	3.5				DRTFAGFFLSYIGTS	DRTFAGFFLSYIGTS	1	1
HLA-DRB1*15:01	1	747	761	RTFAGFFLSYIGTSA	270	2.7	2.7				RTFAGFFLSYIGTSA	RTFAGFFLSYIGTSA	2	2
HLA-DRB4*01:01	1	1	15	MWTILALLTATLLFE	110	1.1					MWTILALLTATLLFE
HLA-DRB1*04:05	1	748	762	TFAGFFLSYIGTSAS	300	3	3				TFAGFFLSYIGTSAS	TFAGFFLSYIGTSAS	4	4
HLA-DRB3*01:01	1	3271	3285	RIFKYDITEVANRLN	110	1.1					RIFKYDITEVANRLN
HLA-DRB1*04:01	1	2452	2466	RNFKYDITQALKAQS	110	1.1					RNFKYDITQALKAQS
HLA-DRB4*01:01	1	3	17	TILALLTATLLFEGA	110	1.1					TILALLTATLLFEGA
HLA-DRB1*04:01	1	2448	2462	WAYDRNFKYDITQAL	110	1.1					WAYDRNFKYDITQAL
HLA-DRB3*01:01	1	3267	3281	WAYERIFKYDITEVA	110	1.1					WAYERIFKYDITEVA
HLA-DRB4*01:01	1	2	16	WTILALLTATLLFEG	110	1.1					WTILALLTATLLFEG
HLA-DRB1*04:01	1	2450	2464	YDRNFKYDITQALKA	110	1.1					YDRNFKYDITQALKA
HLA-DRB3*01:01	1	3269	3283	YERIFKYDITEVANR	110	1.1					YERIFKYDITEVANR
HLA-DRB1*04:01	1	749	763	FAGFFLSYIGTSASV	220	2.2	2.2				FAGFFLSYIGTSASV	FAGFFLSYIGTSASV	3	3
HLA-DRB1*04:01	1	750	764	AGFFLSYIGTSASVD	220	2.2	2.2				AGFFLSYIGTSASVD	AGFFLSYIGTSASVD	3	3
HLA-DRB1*04:05	1	751	765	GFFLSYIGTSASVDI	240	2.4	2.4				GFFLSYIGTSASVDI	GFFLSYIGTSASVDI	4	4
HLA-DRB1*15:01	1	1714	1728	DSPDGYQAIASFHAL	120	1.2					DSPDGYQAIASFHAL
HLA-DRB1*04:05	1	752	766	FFLSYIGTSASVDIF	340	3.4	3.4				FFLSYIGTSASVDIF	FFLSYIGTSASVDIF	3	3
HLA-DRB1*04:05	1	753	767	FLSYIGTSASVDIFI	340	3.4	3.4				FLSYIGTSASVDIFI	FLSYIGTSASVDIFI	2	2
HLA-DRB1*04:05	1	754	768	LSYIGTSASVDIFIN	340	3.4	3.4				LSYIGTSASVDIFIN	LSYIGTSASVDIFIN	2	2
HLA-DRB1*07:01	1	755	769	SYIGTSASVDIFINR	400	4	4				SYIGTSASVDIFINR	SYIGTSASVDIFINR	1	1
HLA-DRB1*04:05	1	775	789	YKVGSFVVLGGSKEM	430	4.3	4.3				YKVGSFVVLGGSKEM	YKVGSFVVLGGSKEM	1	1
HLA-DRB1*04:05	1	776	790	KVGSFVVLGGSKEMK	360	3.6	3.6				KVGSFVVLGGSKEMK	KVGSFVVLGGSKEMK	1	1
HLA-DRB1*04:05	1	777	791	VGSFVVLGGSKEMKW	410	4.1	4.1				VGSFVVLGGSKEMKW	VGSFVVLGGSKEMKW	1	1
HLA-DRB1*09:01	1	779	793	SFVVLGGSKEMKWGF	340	3.4	3.4				SFVVLGGSKEMKWGF	SFVVLGGSKEMKWGF	1	1
HLA-DRB1*03:01	1	2862	2876	RLFRYDITKVLKQMN	120	1.2					RLFRYDITKVLKQMN
HLA-DRB3*02:02	1	2452	2466	RNFKYDITQALKAQS	120	1.2					RNFKYDITQALKAQS
HLA-DRB3*01:01	1	785	799	GSKEMKWGFDRMYKY	320	3.2	3.2				GSKEMKWGFDRMYKY	GSKEMKWGFDRMYKY	1	1
HLA-DRB3*01:01	1	786	800	SKEMKWGFDRMYKYE	320	3.2	3.2				SKEMKWGFDRMYKYE	SKEMKWGFDRMYKYE	1	1
HLA-DRB3*01:01	1	787	801	KEMKWGFDRMYKYEI	310	3.1	3.1				KEMKWGFDRMYKYEI	KEMKWGFDRMYKYEI	1	1
HLA-DRB3*01:01	1	788	802	EMKWGFDRMYKYEIT	310	3.1	3.1				EMKWGFDRMYKYEIT	EMKWGFDRMYKYEIT	2	2
HLA-DRB3*01:01	1	789	803	MKWGFDRMYKYEITE	320	3.2	3.2				MKWGFDRMYKYEITE	MKWGFDRMYKYEITE	1	1
HLA-DRB1*11:01	1	790	804	KWGFDRMYKYEITEA	490	4.9	4.9				KWGFDRMYKYEITEA	KWGFDRMYKYEITEA	1	1
HLA-DRB1*04:01	1	791	805	WGFDRMYKYEITEAL	200	2	2				WGFDRMYKYEITEAL	WGFDRMYKYEITEAL	2	2
HLA-DRB1*04:01	1	792	806	GFDRMYKYEITEALK	190	1.9	1.9				GFDRMYKYEITEALK	GFDRMYKYEITEALK	2	1	1
HLA-DRB3*02:02	1	3030	3044	LPAFFADSSNSNPFY	130	1.3					LPAFFADSSNSNPFY
HLA-DRB1*04:01	1	793	807	FDRMYKYEITEALKT	170	1.7	1.7				FDRMYKYEITEALKT	FDRMYKYEITEALKT	2	1	1
HLA-DRB1*04:01	1	794	808	DRMYKYEITEALKTL	150	1.5	1.5				DRMYKYEITEALKTL	DRMYKYEITEALKTL	2	1	1
HLA-DRB1*04:01	1	795	809	RMYKYEITEALKTLN	140	1.4	1.4				RMYKYEITEALKTLN	RMYKYEITEALKTLN	3	2	1
HLA-DRB1*09:01	1	1716	1730	PDGYQAIASFHALPP	130	1.3					PDGYQAIASFHALPP
HLA-DRB1*09:01	1	1715	1729	SPDGYQAIASFHALP	130	1.3					SPDGYQAIASFHALP
HLA-DRB1*04:01	1	143	157	SWYRADITFLNKKTS	130	1.3					SWYRADITFLNKKTS
HLA-DRB1*04:01	1	796	810	MYKYEITEALKTLNV	230	2.3	2.3				MYKYEITEALKTLNV	MYKYEITEALKTLNV	1	1
HLA-DRB1*04:01	1	797	811	YKYEITEALKTLNVA	460	4.6	4.6				YKYEITEALKTLNVA	YKYEITEALKTLNVA	1	1
HLA-DRB3*01:01	1	804	818	ALKTLNVAVDDGFSI	140	1.4	1.4				ALKTLNVAVDDGFSI	ALKTLNVAVDDGFSI	1		1
HLA-DRB1*09:01	1	1717	1731	DGYQAIASFHALPPL	140	1.4					DGYQAIASFHALPPL
HLA-DRB3*02:02	1	2451	2465	DRNFKYDITQALKAQ	140	1.4					DRNFKYDITQALKAQ
HLA-DRB3*01:01	1	805	819	LKTLNVAVDDGFSIT	85	0.85	0.85				LKTLNVAVDDGFSIT	LKTLNVAVDDGFSIT	1			1
HLA-DRB3*01:01	1	806	820	KTLNVAVDDGFSITV	73	0.73	0.73				KTLNVAVDDGFSITV	KTLNVAVDDGFSITV	1			1
HLA-DRB3*01:01	1	807	821	TLNVAVDDGFSITVE	76	0.76	0.76				TLNVAVDDGFSITVE	TLNVAVDDGFSITVE	1			1
HLA-DRB3*01:01	1	808	822	LNVAVDDGFSITVEI	110	1.1	1.1				LNVAVDDGFSITVEI	LNVAVDDGFSITVEI	1		1
HLA-DRB3*01:01	1	809	823	NVAVDDGFSITVEIT	200	2	2				NVAVDDGFSITVEIT	NVAVDDGFSITVEIT	1	1
HLA-DRB1*03:01	1	3283	3297	RLNMHHDDTFNFRLE	140	1.4					RLNMHHDDTFNFRLE
HLA-DRB5*01:01	1	91	105	RLYVVQLERALIRKK	140	1.4					RLYVVQLERALIRKK
HLA-DRB5*01:01	1	881	895	DKTSGGFQQIAAFHG	230	2.3	2.3				DKTSGGFQQIAAFHG	DKTSGGFQQIAAFHG	1	1
HLA-DRB1*03:01	1	2859	2873	SFERLFRYDITKVLK	140	1.4					SFERLFRYDITKVLK
HLA-DRB5*01:01	1	882	896	KTSGGFQQIAAFHGE	230	2.3	2.3				KTSGGFQQIAAFHGE	KTSGGFQQIAAFHGE	1	1
HLA-DRB5*01:01	1	883	897	TSGGFQQIAAFHGEP	230	2.3	2.3				TSGGFQQIAAFHGEP	TSGGFQQIAAFHGEP	1	1
HLA-DRB5*01:01	1	884	898	SGGFQQIAAFHGEPK	230	2.3	2.3				SGGFQQIAAFHGEPK	SGGFQQIAAFHGEPK	1	1
HLA-DRB5*01:01	1	885	899	GGFQQIAAFHGEPKW	230	2.3	2.3				GGFQQIAAFHGEPKW	GGFQQIAAFHGEPKW	1	1
HLA-DRB1*04:01	1	1620	1634	DRLYKFDITSALHKL	150	1.5					DRLYKFDITSALHKL
HLA-DRB1*04:05	1	917	931	AVFPHWHRLLTVQGE	410	4.1	4.1				AVFPHWHRLLTVQGE	AVFPHWHRLLTVQGE	1	1
HLA-DRB1*04:05	1	918	932	VFPHWHRLLTVQGEN	280	2.8	2.8				VFPHWHRLLTVQGEN	VFPHWHRLLTVQGEN	1	1
HLA-DRB1*04:01	1	1619	1633	FDRLYKFDITSALHK	150	1.5					FDRLYKFDITSALHK
HLA-DRB1*04:01	1	1617	1631	FHFDRLYKFDITSAL	150	1.5					FHFDRLYKFDITSAL
HLA-DRB1*08:02	1	1288	1302	GEIESIRSAFLQIQK	150	1.5					GEIESIRSAFLQIQK
HLA-DRB1*04:01	1	1618	1632	HFDRLYKFDITSALH	150	1.5					HFDRLYKFDITSALH
HLA-DRB1*04:05	1	919	933	FPHWHRLLTVQGENA	260	2.6	2.6				FPHWHRLLTVQGENA	FPHWHRLLTVQGENA	1	1
HLA-DRB1*04:05	1	920	934	PHWHRLLTVQGENAL	320	3.2	3.2				PHWHRLLTVQGENAL	PHWHRLLTVQGENAL	1	1
HLA-DRB1*09:01	1	942	956	GLPYWDWTRSMSALP	430	4.3	4.3				GLPYWDWTRSMSALP	GLPYWDWTRSMSALP	1	1
HLA-DRB1*09:01	1	943	957	LPYWDWTRSMSALPH	430	4.3	4.3				LPYWDWTRSMSALPH	LPYWDWTRSMSALPH	1	1
HLA-DRB1*09:01	1	944	958	PYWDWTRSMSALPHF	410	4.1	4.1				PYWDWTRSMSALPHF	PYWDWTRSMSALPHF	1	1
HLA-DRB1*09:01	1	946	960	WDWTRSMSALPHFVA	180	1.8	1.8				WDWTRSMSALPHFVA	WDWTRSMSALPHFVA	1		1
HLA-DRB1*09:01	1	947	961	DWTRSMSALPHFVAD	260	2.6	2.6				DWTRSMSALPHFVAD	DWTRSMSALPHFVAD	1	1
HLA-DRB3*01:01	1	952	966	MSALPHFVADPTYND	180	1.8	1.8				MSALPHFVADPTYND	MSALPHFVADPTYND	1		1
HLA-DRB1*04:01	1	1621	1635	RLYKFDITSALHKLG	150	1.5					RLYKFDITSALHKLG
HLA-DRB3*01:01	1	953	967	SALPHFVADPTYNDA	180	1.8	1.8				SALPHFVADPTYNDA	SALPHFVADPTYNDA	1		1
HLA-DRB3*01:01	1	954	968	ALPHFVADPTYNDAI	170	1.7	1.7				ALPHFVADPTYNDAI	ALPHFVADPTYNDAI	1		1
HLA-DRB3*01:01	1	955	969	LPHFVADPTYNDAIS	170	1.7	1.7				LPHFVADPTYNDAIS	LPHFVADPTYNDAIS	1		1
HLA-DRB3*01:01	1	956	970	PHFVADPTYNDAISS	180	1.8	1.8				PHFVADPTYNDAISS	PHFVADPTYNDAISS	1		1
HLA-DRB3*02:02	1	1025	1039	FEVQFEIAHNFIHAL	210	2.1	2.1				FEVQFEIAHNFIHAL	FEVQFEIAHNFIHAL	1	1
HLA-DRB3*02:02	1	1026	1040	EVQFEIAHNFIHALV	120	1.2	1.2				EVQFEIAHNFIHALV	EVQFEIAHNFIHALV	1		1
HLA-DRB3*02:02	1	2450	2464	YDRNFKYDITQALKA	150	1.5					YDRNFKYDITQALKA
HLA-DRB3*02:02	1	1027	1041	VQFEIAHNFIHALVG	120	1.2	1.2				VQFEIAHNFIHALVG	VQFEIAHNFIHALVG	1		1
HLA-DRB3*02:02	1	1028	1042	QFEIAHNFIHALVGG	150	1.5	1.5				QFEIAHNFIHALVGG	QFEIAHNFIHALVGG	1		1
HLA-DRB3*02:02	1	1029	1043	FEIAHNFIHALVGGN	210	2.1	2.1				FEIAHNFIHALVGGN	FEIAHNFIHALVGGN	2	2
HLA-DRB1*07:01	1	1999	2013	LLKGFGQSASVSFDI	160	1.6					LLKGFGQSASVSFDI
HLA-DRB1*09:01	1	1030	1044	EIAHNFIHALVGGNE	250	2.5	2.5				EIAHNFIHALVGGNE	EIAHNFIHALVGGNE	2	2
HLA-DRB5*01:01	1	92	106	LYVVQLERALIRKKA	160	1.6					LYVVQLERALIRKKA
HLA-DRB3*01:01	1	1047	1061	SMSSLRYTTYDPIFF	370	3.7	3.7				SMSSLRYTTYDPIFF	SMSSLRYTTYDPIFF	1	1
HLA-DRB1*03:01	1	3282	3296	NRLNMHHDDTFNFRL	160	1.6					NRLNMHHDDTFNFRL
HLA-DRB3*01:01	1	1048	1062	MSSLRYTTYDPIFFL	200	2	2				MSSLRYTTYDPIFFL	MSSLRYTTYDPIFFL	1	1
HLA-DRB3*01:01	1	1049	1063	SSLRYTTYDPIFFLH	200	2	2				SSLRYTTYDPIFFLH	SSLRYTTYDPIFFLH	1	1
HLA-DRB1*04:01	1	2170	2184	WHRLYTLQMDMALLS	160	1.6					WHRLYTLQMDMALLS
HLA-DRB3*01:01	1	1050	1064	SLRYTTYDPIFFLHR	240	2.4	2.4				SLRYTTYDPIFFLHR	SLRYTTYDPIFFLHR	1	1
HLA-DRB1*12:01	1	193	207	EIQFELAHNAIHYLV	165	1.65					EIQFELAHNAIHYLV
HLA-DRB3*02:02	1	3029	3043	ALPAFFADSSNSNPF	170	1.7					ALPAFFADSSNSNPF
HLA-DRB3*01:01	1	1051	1065	LRYTTYDPIFFLHRS	310	3.1	3.1				LRYTTYDPIFFLHRS	LRYTTYDPIFFLHRS	1	1
HLA-DRB1*04:01	1	1055	1069	TYDPIFFLHRSNTDR	420	4.2	4.2				TYDPIFFLHRSNTDR	TYDPIFFLHRSNTDR	1	1
HLA-DRB1*04:01	1	2040	2054	DRLYKYDITKTLKDM	170	1.7					DRLYKYDITKTLKDM
HLA-DRB1*04:01	1	1056	1070	YDPIFFLHRSNTDRL	360	3.6	3.6				YDPIFFLHRSNTDRL	YDPIFFLHRSNTDRL	2	2
HLA-DRB1*04:01	1	2039	2053	FDRLYKYDITKTLKD	170	1.7					FDRLYKYDITKTLKD
HLA-DRB3*02:02	1	1057	1071	DPIFFLHRSNTDRLW	330	3.3	3.3				DPIFFLHRSNTDRLW	DPIFFLHRSNTDRLW	3	3
HLA-DRB3*02:02	1	1058	1072	PIFFLHRSNTDRLWA	240	2.4	2.4				PIFFLHRSNTDRLWA	PIFFLHRSNTDRLWA	2	2
HLA-DRB3*02:02	1	1059	1073	IFFLHRSNTDRLWAI	230	2.3	2.3				IFFLHRSNTDRLWAI	IFFLHRSNTDRLWAI	1	1
HLA-DRB4*01:01	1	90	104	HRLYVVQLERALIRK	170	1.7					HRLYVVQLERALIRK
HLA-DRB5*01:01	1	90	104	HRLYVVQLERALIRK	170	1.7					HRLYVVQLERALIRK
HLA-DRB3*02:02	1	1060	1074	FFLHRSNTDRLWAIW	450	4.5	4.5				FFLHRSNTDRLWAIW	FFLHRSNTDRLWAIW	1	1
HLA-DRB1*08:02	1	1067	1081	TDRLWAIWQALQKYR	360	3.6	3.6				TDRLWAIWQALQKYR	TDRLWAIWQALQKYR	2	2
HLA-DRB1*08:02	1	1068	1082	DRLWAIWQALQKYRG	290	2.9	2.9				DRLWAIWQALQKYRG	DRLWAIWQALQKYRG	2	2
HLA-DRB5*01:01	1	2317	2331	KIWAVWQALQKKRKR	170	1.7					KIWAVWQALQKKRKR
HLA-DRB1*11:01	1	1069	1083	RLWAIWQALQKYRGK	340	3.4	3.4				RLWAIWQALQKYRGK	RLWAIWQALQKYRGK	2	2
HLA-DRB1*11:01	1	1070	1084	LWAIWQALQKYRGKP	340	3.4	3.4				LWAIWQALQKYRGKP	LWAIWQALQKYRGKP	2	2
HLA-DRB1*04:01	1	2038	2052	QFDRLYKYDITKTLK	170	1.7					QFDRLYKYDITKTLK
HLA-DRB1*11:01	1	1071	1085	WAIWQALQKYRGKPY	340	3.4	3.4				WAIWQALQKYRGKPY	WAIWQALQKYRGKPY	1	1
HLA-DRB1*04:01	1	2041	2055	RLYKYDITKTLKDMK	170	1.7					RLYKYDITKTLKDMK
HLA-DRB1*11:01	1	1072	1086	AIWQALQKYRGKPYN	330	3.3	3.3				AIWQALQKYRGKPYN	AIWQALQKYRGKPYN	1	1
HLA-DRB1*11:01	1	1086	1100	NTANCAIASMRKPLQ	250	2.5	2.5				NTANCAIASMRKPLQ	NTANCAIASMRKPLQ	1	1
HLA-DRB1*09:01	1	2614	2628	WDWTSAFSHLPALVT	170	1.7					WDWTSAFSHLPALVT
HLA-DRB1*11:01	1	1087	1101	TANCAIASMRKPLQP	250	2.5	2.5				TANCAIASMRKPLQP	TANCAIASMRKPLQP	1	1
HLA-DRB1*04:01	1	2037	2051	WQFDRLYKYDITKTL	170	1.7					WQFDRLYKYDITKTL
HLA-DRB1*11:01	1	1088	1102	ANCAIASMRKPLQPF	250	2.5	2.5				ANCAIASMRKPLQPF	ANCAIASMRKPLQPF	1	1
HLA-DRB5*01:01	1	93	107	YVVQLERALIRKKAT	170	1.7					YVVQLERALIRKKAT
HLA-DRB1*11:01	1	1089	1103	NCAIASMRKPLQPFG	240	2.4	2.4				NCAIASMRKPLQPFG	NCAIASMRKPLQPFG	1	1
HLA-DRB1*11:01	1	1090	1104	CAIASMRKPLQPFGL	250	2.5	2.5				CAIASMRKPLQPFGL	CAIASMRKPLQPFGL	1	1
HLA-DRB5*01:01	1	1620	1634	DRLYKFDITSALHKL	180	1.8					DRLYKFDITSALHKL
HLA-DRB1*03:01	1	2451	2465	DRNFKYDITQALKAQ	180	1.8					DRNFKYDITQALKAQ
HLA-DRB1*01:01	1	1714	1728	DSPDGYQAIASFHAL	180	1.8					DSPDGYQAIASFHAL
HLA-DRB1*04:05	1	1099	1113	LQPFGLDSVINPDDE	350	3.5	3.5				LQPFGLDSVINPDDE	LQPFGLDSVINPDDE	1	1
HLA-DRB1*04:01	1	2861	2875	ERLFRYDITKVLKQM	180	1.8					ERLFRYDITKVLKQM
HLA-DRB1*04:01	1	140	154	HDNSWYRADITFLNK	180	1.8					HDNSWYRADITFLNK
HLA-DRB1*04:01	1	2171	2185	HRLYTLQMDMALLSH	180	1.8					HRLYTLQMDMALLSH
HLA-DRB1*04:05	1	1100	1114	QPFGLDSVINPDDET	380	3.8	3.8				QPFGLDSVINPDDET	QPFGLDSVINPDDET	1	1
HLA-DRB5*01:01	1	2318	2332	IWAVWQALQKKRKRP	180	1.8					IWAVWQALQKKRKRP
HLA-DRB3*02:02	1	1132	1146	YEYESLAFNGLSIAQ	450	4.5	4.5				YEYESLAFNGLSIAQ	YEYESLAFNGLSIAQ	1	1
HLA-DRB1*09:01	1	1133	1147	EYESLAFNGLSIAQL	21	0.21	0.21				EYESLAFNGLSIAQL	EYESLAFNGLSIAQL	2	1		1
HLA-DRB1*09:01	1	1134	1148	YESLAFNGLSIAQLD	11	0.11	0.11				YESLAFNGLSIAQLD	YESLAFNGLSIAQLD	3	2		1
HLA-DRB1*09:01	1	1135	1149	ESLAFNGLSIAQLDR	16	0.16	0.16				ESLAFNGLSIAQLDR	ESLAFNGLSIAQLDR	3	2		1
HLA-DRB1*09:01	1	1136	1150	SLAFNGLSIAQLDRE	14	0.14	0.14				SLAFNGLSIAQLDRE	SLAFNGLSIAQLDRE	3	2		1
HLA-DRB4*01:01	1	1137	1151	LAFNGLSIAQLDREL	450	4.5	4.5				LAFNGLSIAQLDREL	LAFNGLSIAQLDREL	1	1
HLA-DRB1*03:01	1	1140	1154	NGLSIAQLDRELQRR	490	4.9	4.9				NGLSIAQLDRELQRR	NGLSIAQLDRELQRR	1	1
HLA-DRB5*01:01	1	1621	1635	RLYKFDITSALHKLG	180	1.8					RLYKFDITSALHKLG
HLA-DRB1*04:01	1	2172	2186	RLYTLQMDMALLSHG	180	1.8					RLYTLQMDMALLSHG
HLA-DRB1*03:01	1	1141	1155	GLSIAQLDRELQRRK	350	3.5	3.5				GLSIAQLDRELQRRK	GLSIAQLDRELQRRK	1	1
HLA-DRB5*01:01	1	2319	2333	WAVWQALQKKRKRPY	180	1.8					WAVWQALQKKRKRPY
HLA-DRB1*03:01	1	1142	1156	LSIAQLDRELQRRKS	330	3.3	3.3				LSIAQLDRELQRRKS	LSIAQLDRELQRRKS	1	1
HLA-DRB1*03:01	1	2450	2464	YDRNFKYDITQALKA	180	1.8					YDRNFKYDITQALKA
HLA-DRB1*03:01	1	1143	1157	SIAQLDRELQRRKSH	420	4.2	4.2				SIAQLDRELQRRKSH	SIAQLDRELQRRKSH	1	1
HLA-DRB1*12:01	1	192	206	FEIQFELAHNAIHYL	183	1.83					FEIQFELAHNAIHYL
HLA-DRB3*01:01	1	1193	1207	EFYILGDEAEMPWRY	490	4.9	4.9				EFYILGDEAEMPWRY	EFYILGDEAEMPWRY	1	1
HLA-DRB3*01:01	1	1194	1208	FYILGDEAEMPWRYD	500	5	5				FYILGDEAEMPWRYD	FYILGDEAEMPWRYD	1	1
HLA-DRB1*01:01	1	1571	1585	FAGFILHNIGTSAVV	190	1.9					FAGFILHNIGTSAVV
HLA-DRB1*04:01	1	2860	2874	FERLFRYDITKVLKQ	190	1.9					FERLFRYDITKVLKQ
HLA-DRB3*01:01	1	1199	1213	DEAEMPWRYDRVYKY	15	0.15	0.15				DEAEMPWRYDRVYKY	DEAEMPWRYDRVYKY	2			2
HLA-DRB3*01:01	1	1200	1214	EAEMPWRYDRVYKYE	11	0.11	0.11				EAEMPWRYDRVYKYE	EAEMPWRYDRVYKYE	2			2
HLA-DRB3*01:01	1	1201	1215	AEMPWRYDRVYKYEI	9	0.09	0.09				AEMPWRYDRVYKYEI	AEMPWRYDRVYKYEI	2			2
HLA-DRB3*01:01	1	1202	1216	EMPWRYDRVYKYEIT	9	0.09	0.09				EMPWRYDRVYKYEIT	EMPWRYDRVYKYEIT	2			2
HLA-DRB3*01:01	1	1203	1217	MPWRYDRVYKYEITQ	13	0.13	0.13				MPWRYDRVYKYEITQ	MPWRYDRVYKYEITQ	2			2
HLA-DRB5*01:01	1	2432	2446	HASGMIFILGGSKEM	190	1.9					HASGMIFILGGSKEM
HLA-DRB3*01:01	1	1204	1218	PWRYDRVYKYEITQQ	36	0.36	0.36				PWRYDRVYKYEITQQ	PWRYDRVYKYEITQQ	2	1		1
HLA-DRB3*01:01	1	1205	1219	WRYDRVYKYEITQQL	83	0.83	0.83				WRYDRVYKYEITQQL	WRYDRVYKYEITQQL	2	1		1
HLA-DRB3*01:01	1	1206	1220	RYDRVYKYEITQQLH	340	3.4	3.4				RYDRVYKYEITQQLH	RYDRVYKYEITQQLH	1	1
HLA-DRB3*01:01	1	1207	1221	YDRVYKYEITQQLHD	330	3.3	3.3				YDRVYKYEITQQLHD	YDRVYKYEITQQLHD	1	1
HLA-DRB3*01:01	1	1208	1222	DRVYKYEITQQLHDL	330	3.3	3.3				DRVYKYEITQQLHDL	DRVYKYEITQQLHDL	2	2
HLA-DRB3*02:02	1	3031	3045	PAFFADSSNSNPFYK	190	1.9					PAFFADSSNSNPFYK
HLA-DRB3*01:01	1	1209	1223	RVYKYEITQQLHDLD	320	3.2	3.2				RVYKYEITQQLHDLD	RVYKYEITQQLHDLD	2	2
HLA-DRB4*01:01	1	1210	1224	VYKYEITQQLHDLDL	500	5	5				VYKYEITQQLHDLDL	VYKYEITQQLHDLDL	1	1
HLA-DRB4*01:01	1	1211	1225	YKYEITQQLHDLDLH	500	5	5				YKYEITQQLHDLDLH	YKYEITQQLHDLDLH	1	1
HLA-DRB3*02:02	1	1621	1635	RLYKFDITSALHKLG	190	1.9					RLYKFDITSALHKLG
HLA-DRB1*04:01	1	1970	1984	SLEFVGMSVSSLHNY	190	1.9					SLEFVGMSVSSLHNY
HLA-DRB4*01:01	1	1212	1226	KYEITQQLHDLDLHV	500	5	5				KYEITQQLHDLDLHV	KYEITQQLHDLDLHV	1	1
HLA-DRB3*02:02	1	1233	1247	KYEAFDLNGGSLGGS	430	4.3	4.3				KYEAFDLNGGSLGGS	KYEAFDLNGGSLGGS	1	1
HLA-DRB3*02:02	1	1234	1248	YEAFDLNGGSLGGSI	360	3.6	3.6				YEAFDLNGGSLGGSI	YEAFDLNGGSLGGSI	1	1
HLA-DRB1*13:02	1	1242	1256	GSLGGSIFSQPSVIF	390	3.9	3.9				GSLGGSIFSQPSVIF	GSLGGSIFSQPSVIF	1	1
HLA-DRB1*13:02	1	1243	1257	SLGGSIFSQPSVIFE	370	3.7	3.7				SLGGSIFSQPSVIFE	SLGGSIFSQPSVIFE	1	1
HLA-DRB1*13:02	1	1244	1258	LGGSIFSQPSVIFEP	380	3.8	3.8				LGGSIFSQPSVIFEP	LGGSIFSQPSVIFEP	1	1
HLA-DRB1*13:02	1	1245	1259	GGSIFSQPSVIFEPA	400	4	4				GGSIFSQPSVIFEPA	GGSIFSQPSVIFEPA	1	1
HLA-DRB3*02:02	1	1620	1634	DRLYKFDITSALHKL	200	2					DRLYKFDITSALHKL
HLA-DRB1*04:01	1	1262	1276	SHQADEYREAVTSAS	320	3.2	3.2				SHQADEYREAVTSAS	SHQADEYREAVTSAS	1	1
HLA-DRB1*13:02	1	2274	2288	EVQFEVVHNAIHYLV	200	2					EVQFEVVHNAIHYLV
HLA-DRB1*04:01	1	1263	1277	HQADEYREAVTSASH	320	3.2	3.2				HQADEYREAVTSASH	HQADEYREAVTSASH	2	2
HLA-DRB1*04:05	1	1264	1278	QADEYREAVTSASHI	260	2.6	2.6				QADEYREAVTSASHI	QADEYREAVTSASHI	2	2
HLA-DRB1*04:05	1	1265	1279	ADEYREAVTSASHIR	240	2.4	2.4				ADEYREAVTSASHIR	ADEYREAVTSASHIR	2	2
HLA-DRB3*01:01	1	3028	3042	IALPAFFADSSNSNP	200	2					IALPAFFADSSNSNP
HLA-DRB1*04:01	1	1266	1280	DEYREAVTSASHIRK	320	3.2	3.2				DEYREAVTSASHIRK	DEYREAVTSASHIRK	2	2
HLA-DRB1*04:01	1	1267	1281	EYREAVTSASHIRKN	430	4.3	4.3				EYREAVTSASHIRKN	EYREAVTSASHIRKN	1	1
HLA-DRB1*04:01	1	1268	1282	YREAVTSASHIRKNI	470	4.7	4.7				YREAVTSASHIRKNI	YREAVTSASHIRKNI	1	1
HLA-DRB1*07:01	1	1284	1298	DLSEGEIESIRSAFL	330	3.3	3.3				DLSEGEIESIRSAFL	DLSEGEIESIRSAFL	1	1
HLA-DRB1*07:01	1	1285	1299	LSEGEIESIRSAFLQ	410	4.1	4.1				LSEGEIESIRSAFLQ	LSEGEIESIRSAFLQ	1	1
HLA-DRB1*15:01	1	1286	1300	SEGEIESIRSAFLQI	430	4.3	4.3				SEGEIESIRSAFLQI	SEGEIESIRSAFLQI	3	3
HLA-DRB4*01:01	1	1287	1301	EGEIESIRSAFLQIQ	220	2.2	2.2				EGEIESIRSAFLQIQ	EGEIESIRSAFLQIQ	5	5
HLA-DRB4*01:01	1	1288	1302	GEIESIRSAFLQIQK	120	1.2	1.2				GEIESIRSAFLQIQK	GEIESIRSAFLQIQK	6	4	2
HLA-DRB4*01:01	1	1289	1303	EIESIRSAFLQIQKE	140	1.4	1.4				EIESIRSAFLQIQKE	EIESIRSAFLQIQKE	1		1
HLA-DRB1*03:01	1	2452	2466	RNFKYDITQALKAQS	200	2					RNFKYDITQALKAQS
HLA-DRB1*01:01	1	1715	1729	SPDGYQAIASFHALP	200	2					SPDGYQAIASFHALP
HLA-DRB4*01:01	1	1290	1304	IESIRSAFLQIQKEG	100	1	1				IESIRSAFLQIQKEG	IESIRSAFLQIQKEG	1		1
HLA-DRB4*01:01	1	1291	1305	ESIRSAFLQIQKEGI	73	0.73	0.73				ESIRSAFLQIQKEGI	ESIRSAFLQIQKEGI	1			1
HLA-DRB4*01:01	1	1292	1306	SIRSAFLQIQKEGIY	67	0.67	0.67				SIRSAFLQIQKEGIY	SIRSAFLQIQKEGIY	1			1
HLA-DRB4*01:01	1	1293	1307	IRSAFLQIQKEGIYE	82	0.82	0.82				IRSAFLQIQKEGIYE	IRSAFLQIQKEGIYE	1			1
HLA-DRB1*09:01	1	1333	1347	MPTFPHWHRLYVLQV	220	2.2	2.2				MPTFPHWHRLYVLQV	MPTFPHWHRLYVLQV	2	2
HLA-DRB1*09:01	1	1334	1348	PTFPHWHRLYVLQVE	220	2.2	2.2				PTFPHWHRLYVLQVE	PTFPHWHRLYVLQVE	2	2
HLA-DRB1*01:01	1	1572	1586	AGFILHNIGTSAVVD	210	2.1					AGFILHNIGTSAVVD
HLA-DRB1*09:01	1	1335	1349	TFPHWHRLYVLQVEN	220	2.2	2.2				TFPHWHRLYVLQVEN	TFPHWHRLYVLQVEN	1	1
HLA-DRB1*09:01	1	1336	1350	FPHWHRLYVLQVENA	210	2.1	2.1				FPHWHRLYVLQVENA	FPHWHRLYVLQVENA	2	2
HLA-DRB1*09:01	1	1337	1351	PHWHRLYVLQVENAL	190	1.9	1.9				PHWHRLYVLQVENAL	PHWHRLYVLQVENAL	4	3	1
HLA-DRB1*04:01	1	1338	1352	HWHRLYVLQVENALL	310	3.1	3.1				HWHRLYVLQVENALL	HWHRLYVLQVENALL	4	4
HLA-DRB1*04:01	1	1339	1353	WHRLYVLQVENALLE	360	3.6	3.6				WHRLYVLQVENALLE	WHRLYVLQVENALLE	4	4
HLA-DRB1*04:01	1	1340	1354	HRLYVLQVENALLER	300	3	3				HRLYVLQVENALLER	HRLYVLQVENALLER	3	3
HLA-DRB1*01:01	1	1341	1355	RLYVLQVENALLERG	360	3.6	3.6				RLYVLQVENALLERG	RLYVLQVENALLERG	2	2
HLA-DRB3*02:02	1	3230	3244	LSGIYTSANVKIYLV	210	2.1					LSGIYTSANVKIYLV
HLA-DRB5*01:01	1	1622	1636	LYKFDITSALHKLGV	210	2.1					LYKFDITSALHKLGV
HLA-DRB3*02:02	1	2453	2467	NFKYDITQALKAQSI	210	2.1					NFKYDITQALKAQSI
HLA-DRB1*01:01	1	1342	1356	LYVLQVENALLERGS	440	4.4	4.4				LYVLQVENALLERGS	LYVLQVENALLERGS	1	1
HLA-DRB1*04:01	1	2168	2182	PHWHRLYTLQMDMAL	210	2.1					PHWHRLYTLQMDMAL
HLA-DRB3*01:01	1	1369	1383	ADSLPSLINDATYFN	300	3	3				ADSLPSLINDATYFN	ADSLPSLINDATYFN	1	1
HLA-DRB3*01:01	1	1370	1384	DSLPSLINDATYFNS	250	2.5	2.5				DSLPSLINDATYFNS	DSLPSLINDATYFNS	1	1
HLA-DRB1*08:02	1	2452	2466	RNFKYDITQALKAQS	210	2.1					RNFKYDITQALKAQS
HLA-DRB3*01:01	1	1371	1385	SLPSLINDATYFNSR	250	2.5	2.5				SLPSLINDATYFNSR	SLPSLINDATYFNSR	1	1
HLA-DRB3*01:01	1	1372	1386	LPSLINDATYFNSRS	250	2.5	2.5				LPSLINDATYFNSRS	LPSLINDATYFNSRS	1	1
HLA-DRB3*01:01	1	1373	1387	PSLINDATYFNSRSQ	360	3.6	3.6				PSLINDATYFNSRSQ	PSLINDATYFNSRSQ	1	1
HLA-DRB1*07:01	1	1375	1389	LINDATYFNSRSQTF	410	4.1	4.1				LINDATYFNSRSQTF	LINDATYFNSRSQTF	2	2
HLA-DRB1*07:01	1	1376	1390	INDATYFNSRSQTFD	420	4.2	4.2				INDATYFNSRSQTFD	INDATYFNSRSQTFD	1	1
HLA-DRB3*01:01	1	1381	1395	YFNSRSQTFDPNPFF	370	3.7	3.7				YFNSRSQTFDPNPFF	YFNSRSQTFDPNPFF	1	1
HLA-DRB3*01:01	1	1382	1396	FNSRSQTFDPNPFFR	370	3.7	3.7				FNSRSQTFDPNPFFR	FNSRSQTFDPNPFFR	1	1
HLA-DRB3*01:01	1	1383	1397	NSRSQTFDPNPFFRG	370	3.7	3.7				NSRSQTFDPNPFFRG	NSRSQTFDPNPFFRG	1	1
HLA-DRB3*01:01	1	1384	1398	SRSQTFDPNPFFRGH	370	3.7	3.7				SRSQTFDPNPFFRGH	SRSQTFDPNPFFRGH	1	1
HLA-DRB1*01:01	1	1717	1731	DGYQAIASFHALPPL	220	2.2					DGYQAIASFHALPPL
HLA-DRB3*01:01	1	1385	1399	RSQTFDPNPFFRGHI	370	3.7	3.7				RSQTFDPNPFFRGHI	RSQTFDPNPFFRGHI	1	1
HLA-DRB1*04:01	1	1969	1983	DSLEFVGMSVSSLHN	220	2.2					DSLEFVGMSVSSLHN
HLA-DRB1*04:05	1	1395	1409	FRGHIAFENAVTSRD	230	2.3	2.3				FRGHIAFENAVTSRD	FRGHIAFENAVTSRD	2	2
HLA-DRB3*02:02	1	2861	2875	ERLFRYDITKVLKQM	220	2.2					ERLFRYDITKVLKQM
HLA-DRB1*04:05	1	1396	1410	RGHIAFENAVTSRDP	230	2.3	2.3				RGHIAFENAVTSRDP	RGHIAFENAVTSRDP	1	1
HLA-DRB1*04:05	1	1397	1411	GHIAFENAVTSRDPQ	230	2.3	2.3				GHIAFENAVTSRDPQ	GHIAFENAVTSRDPQ	1	1
HLA-DRB1*04:05	1	1398	1412	HIAFENAVTSRDPQP	230	2.3	2.3				HIAFENAVTSRDPQP	HIAFENAVTSRDPQP	1	1
HLA-DRB1*04:05	1	1399	1413	IAFENAVTSRDPQPE	230	2.3	2.3				IAFENAVTSRDPQPE	IAFENAVTSRDPQPE	1	1
HLA-DRB1*07:01	1	3228	3242	FVLSGIYTSANVKIY	220	2.2					FVLSGIYTSANVKIY
HLA-DRB3*02:02	1	1415	1429	WDNKDFYENVMLALE	460	4.6	4.6				WDNKDFYENVMLALE	WDNKDFYENVMLALE	1	1
HLA-DRB3*02:02	1	1416	1430	DNKDFYENVMLALEQ	360	3.6	3.6				DNKDFYENVMLALEQ	DNKDFYENVMLALEQ	1	1
HLA-DRB3*02:02	1	1417	1431	NKDFYENVMLALEQD	390	3.9	3.9				NKDFYENVMLALEQD	NKDFYENVMLALEQD	1	1
HLA-DRB1*04:05	1	1434	1448	CDFEIQLELIHNALH	310	3.1	3.1				CDFEIQLELIHNALH	CDFEIQLELIHNALH	2	2
HLA-DRB1*04:05	1	1435	1449	DFEIQLELIHNALHS	310	3.1	3.1				DFEIQLELIHNALHS	DFEIQLELIHNALHS	1	1
HLA-DRB1*07:01	1	2000	2014	LKGFGQSASVSFDIC	220	2.2					LKGFGQSASVSFDIC
HLA-DRB1*04:05	1	1436	1450	FEIQLELIHNALHSR	310	3.1	3.1				FEIQLELIHNALHSR	FEIQLELIHNALHSR	1	1
HLA-DRB1*08:02	1	2453	2467	NFKYDITQALKAQSI	220	2.2					NFKYDITQALKAQSI
HLA-DRB3*02:02	1	1437	1451	EIQLELIHNALHSRL	270	2.7	2.7				EIQLELIHNALHSRL	EIQLELIHNALHSRL	2	2
HLA-DRB3*01:01	1	1538	1552	NRFRYQYDNLQFNHF	220	2.2					NRFRYQYDNLQFNHF
HLA-DRB1*01:01	1	1716	1730	PDGYQAIASFHALPP	220	2.2					PDGYQAIASFHALPP
HLA-DRB3*02:02	1	1438	1452	IQLELIHNALHSRLG	280	2.8	2.8				IQLELIHNALHSRLG	IQLELIHNALHSRLG	2	2
HLA-DRB3*01:01	1	1537	1551	QNRFRYQYDNLQFNH	220	2.2					QNRFRYQYDNLQFNH
HLA-DRB3*01:01	1	1539	1553	RFRYQYDNLQFNHFS	220	2.2					RFRYQYDNLQFNHFS
HLA-DRB3*02:02	1	1439	1453	QLELIHNALHSRLGG	330	3.3	3.3				QLELIHNALHSRLGG	QLELIHNALHSRLGG	1	1
HLA-DRB1*04:01	1	2862	2876	RLFRYDITKVLKQMN	220	2.2					RLFRYDITKVLKQMN
HLA-DRB3*02:02	1	1440	1454	LELIHNALHSRLGGR	450	4.5	4.5				LELIHNALHSRLGGR	LELIHNALHSRLGGR	1	1
HLA-DRB3*01:01	1	1459	1473	LSSLDYTAFDPVFFL	370	3.7	3.7				LSSLDYTAFDPVFFL	LSSLDYTAFDPVFFL	1	1
HLA-DRB3*01:01	1	1460	1474	SSLDYTAFDPVFFLH	360	3.6	3.6				SSLDYTAFDPVFFLH	SSLDYTAFDPVFFLH	1	1
HLA-DRB3*02:02	1	1467	1481	FDPVFFLHHANVDRI	370	3.7	3.7				FDPVFFLHHANVDRI	FDPVFFLHHANVDRI	1	1
HLA-DRB3*01:01	1	1536	1550	YQNRFRYQYDNLQFN	220	2.2					YQNRFRYQYDNLQFN
HLA-DRB1*11:01	1	93	107	YVVQLERALIRKKAT	220	2.2					YVVQLERALIRKKAT
HLA-DRB1*12:01	1	194	208	IQFELAHNAIHYLVG	225	2.25					IQFELAHNAIHYLVG
HLA-DRB3*02:02	1	1468	1482	DPVFFLHHANVDRIW	270	2.7	2.7				DPVFFLHHANVDRIW	DPVFFLHHANVDRIW	1	1
HLA-DRB1*12:01	1	3137	3151	WIIWQELQKLRKKPY	225	2.25					WIIWQELQKLRKKPY
HLA-DRB3*02:02	1	3032	3046	AFFADSSNSNPFYKY	230	2.3					AFFADSSNSNPFYKY
HLA-DRB3*02:02	1	1469	1483	PVFFLHHANVDRIWA	210	2.1	2.1				PVFFLHHANVDRIWA	PVFFLHHANVDRIWA	1	1
HLA-DRB1*04:05	1	750	764	AGFFLSYIGTSASVD	230	2.3					AGFFLSYIGTSASVD
HLA-DRB1*08:02	1	100	114	ALIRKKATISIPYWD	230	2.3					ALIRKKATISIPYWD
HLA-DRB5*01:01	1	2320	2334	AVWQALQKKRKRPYH	230	2.3					AVWQALQKKRKRPYH
HLA-DRB3*02:02	1	1470	1484	VFFLHHANVDRIWAI	220	2.2	2.2				VFFLHHANVDRIWAI	VFFLHHANVDRIWAI	1	1
HLA-DRB3*02:02	1	1471	1485	FFLHHANVDRIWAIW	410	4.1	4.1				FFLHHANVDRIWAIW	FFLHHANVDRIWAIW	1	1
HLA-DRB1*03:01	1	1479	1493	DRIWAIWQDLQRYRK	490	4.9	4.9				DRIWAIWQDLQRYRK	DRIWAIWQDLQRYRK	1	1
HLA-DRB1*03:01	1	1480	1494	RIWAIWQDLQRYRKK	400	4	4				RIWAIWQDLQRYRKK	RIWAIWQDLQRYRKK	1	1
HLA-DRB1*09:01	1	2615	2629	DWTSAFSHLPALVTD	230	2.3					DWTSAFSHLPALVTD
HLA-DRB1*08:02	1	1287	1301	EGEIESIRSAFLQIQ	230	2.3					EGEIESIRSAFLQIQ
HLA-DRB1*04:01	1	1534	1548	FDYQNRFRYQYDNLQ	310	3.1	3.1				FDYQNRFRYQYDNLQ	FDYQNRFRYQYDNLQ	2	2
HLA-DRB1*04:05	1	1535	1549	DYQNRFRYQYDNLQF	280	2.8	2.8				DYQNRFRYQYDNLQF	DYQNRFRYQYDNLQF	2	2
HLA-DRB1*04:01	1	1536	1550	YQNRFRYQYDNLQFN	190	1.9	1.9				YQNRFRYQYDNLQFN	YQNRFRYQYDNLQFN	3	2	1
HLA-DRB1*04:01	1	1537	1551	QNRFRYQYDNLQFNH	190	1.9	1.9				QNRFRYQYDNLQFNH	QNRFRYQYDNLQFNH	3	2	1
HLA-DRB1*04:01	1	1538	1552	NRFRYQYDNLQFNHF	190	1.9	1.9				NRFRYQYDNLQFNHF	NRFRYQYDNLQFNHF	3	2	1
HLA-DRB1*07:01	1	3227	3241	GFVLSGIYTSANVKI	230	2.3					GFVLSGIYTSANVKI
HLA-DRB1*04:01	1	1539	1553	RFRYQYDNLQFNHFS	200	2	2				RFRYQYDNLQFNHFS	RFRYQYDNLQFNHFS	3	3
HLA-DRB3*01:01	1	1540	1554	FRYQYDNLQFNHFSI	220	2.2	2.2				FRYQYDNLQFNHFSI	FRYQYDNLQFNHFSI	2	2
HLA-DRB1*04:05	1	1543	1557	QYDNLQFNHFSIQKL	360	3.6	3.6				QYDNLQFNHFSIQKL	QYDNLQFNHFSIQKL	2	2
HLA-DRB1*04:05	1	1544	1558	YDNLQFNHFSIQKLD	350	3.5	3.5				YDNLQFNHFSIQKLD	YDNLQFNHFSIQKLD	2	2
HLA-DRB4*01:01	1	1545	1559	DNLQFNHFSIQKLDQ	170	1.7	1.7				DNLQFNHFSIQKLDQ	DNLQFNHFSIQKLDQ	3	2	1
HLA-DRB4*01:01	1	1546	1560	NLQFNHFSIQKLDQT	77	0.77	0.77				NLQFNHFSIQKLDQT	NLQFNHFSIQKLDQT	3	2		1
HLA-DRB4*01:01	1	1547	1561	LQFNHFSIQKLDQTI	76	0.76	0.76				LQFNHFSIQKLDQTI	LQFNHFSIQKLDQTI	3	2		1
HLA-DRB4*01:01	1	1548	1562	QFNHFSIQKLDQTIQ	200	2	2				QFNHFSIQKLDQTIQ	QFNHFSIQKLDQTIQ	1	1
HLA-DRB4*01:01	1	1549	1563	FNHFSIQKLDQTIQA	200	2	2				FNHFSIQKLDQTIQA	FNHFSIQKLDQTIQA	1	1
HLA-DRB4*01:01	1	1550	1564	NHFSIQKLDQTIQAR	300	3	3				NHFSIQKLDQTIQAR	NHFSIQKLDQTIQAR	1	1
HLA-DRB3*02:02	1	1569	1583	RVFAGFILHNIGTSA	54	0.54	0.54				RVFAGFILHNIGTSA	RVFAGFILHNIGTSA	2	1		1
HLA-DRB3*02:02	1	1570	1584	VFAGFILHNIGTSAV	11	0.11	0.11				VFAGFILHNIGTSAV	VFAGFILHNIGTSAV	3	2		1
HLA-DRB3*02:02	1	1571	1585	FAGFILHNIGTSAVV	4	0.04	0.04				FAGFILHNIGTSAVV	FAGFILHNIGTSAVV	4	2	1	1
HLA-DRB3*02:02	1	1572	1586	AGFILHNIGTSAVVD	5	0.05	0.05				AGFILHNIGTSAVVD	AGFILHNIGTSAVVD	4	3		1
HLA-DRB3*02:02	1	1573	1587	GFILHNIGTSAVVDI	10	0.1	0.1				GFILHNIGTSAVVDI	GFILHNIGTSAVVDI	4	3		1
HLA-DRB3*02:02	1	1574	1588	FILHNIGTSAVVDIY	21	0.21	0.21				FILHNIGTSAVVDIY	FILHNIGTSAVVDIY	2	1		1
HLA-DRB3*02:02	1	1575	1589	ILHNIGTSAVVDIYI	390	3.9	3.9				ILHNIGTSAVVDIYI	ILHNIGTSAVVDIYI	1	1
HLA-DRB3*01:01	1	1611	1625	GETEMPFHFDRLYKF	23	0.23	0.23				GETEMPFHFDRLYKF	GETEMPFHFDRLYKF	1			1
HLA-DRB3*01:01	1	1612	1626	ETEMPFHFDRLYKFD	11	0.11	0.11				ETEMPFHFDRLYKFD	ETEMPFHFDRLYKFD	1			1
HLA-DRB1*08:02	1	99	113	RALIRKKATISIPYW	230	2.3					RALIRKKATISIPYW
HLA-DRB3*01:01	1	1613	1627	TEMPFHFDRLYKFDI	9	0.09	0.09				TEMPFHFDRLYKFDI	TEMPFHFDRLYKFDI	1			1
HLA-DRB3*02:02	1	2862	2876	RLFRYDITKVLKQMN	230	2.3					RLFRYDITKVLKQMN
HLA-DRB3*01:01	1	1614	1628	EMPFHFDRLYKFDIT	9	0.09	0.09				EMPFHFDRLYKFDIT	EMPFHFDRLYKFDIT	2	1		1
HLA-DRB3*02:02	1	3231	3245	SGIYTSANVKIYLVR	230	2.3					SGIYTSANVKIYLVR
HLA-DRB3*01:01	1	1615	1629	MPFHFDRLYKFDITS	13	0.13	0.13				MPFHFDRLYKFDITS	MPFHFDRLYKFDITS	2	1		1
HLA-DRB3*01:01	1	1616	1630	PFHFDRLYKFDITSA	28	0.28	0.28				PFHFDRLYKFDITSA	PFHFDRLYKFDITSA	2	1		1
HLA-DRB3*01:01	1	1617	1631	FHFDRLYKFDITSAL	11	0.11	0.11				FHFDRLYKFDITSAL	FHFDRLYKFDITSAL	4	2	1	1
HLA-DRB3*01:01	1	1618	1632	HFDRLYKFDITSALH	26	0.26	0.26				HFDRLYKFDITSALH	HFDRLYKFDITSALH	3	1	1	1
HLA-DRB3*01:01	1	1619	1633	FDRLYKFDITSALHK	26	0.26	0.26				FDRLYKFDITSALHK	FDRLYKFDITSALHK	5	3	1	1
HLA-DRB3*01:01	1	1620	1634	DRLYKFDITSALHKL	25	0.25	0.25				DRLYKFDITSALHKL	DRLYKFDITSALHKL	5	2	2	1
HLA-DRB1*13:02	1	1572	1586	AGFILHNIGTSAVVD	240	2.4					AGFILHNIGTSAVVD
HLA-DRB3*01:01	1	1621	1635	RLYKFDITSALHKLG	25	0.25	0.25				RLYKFDITSALHKLG	RLYKFDITSALHKLG	5	1	3	1
HLA-DRB1*04:01	1	2521	2535	AGSGVRKDVTSLTAS	240	2.4					AGSGVRKDVTSLTAS
HLA-DRB1*13:02	1	1571	1585	FAGFILHNIGTSAVV	240	2.4					FAGFILHNIGTSAVV
HLA-DRB3*02:02	1	2860	2874	FERLFRYDITKVLKQ	240	2.4					FERLFRYDITKVLKQ
HLA-DRB3*01:01	1	1622	1636	LYKFDITSALHKLGV	140	1.4	1.4				LYKFDITSALHKLGV	LYKFDITSALHKLGV	6	5	1
HLA-DRB1*13:02	1	1574	1588	FILHNIGTSAVVDIY	240	2.4					FILHNIGTSAVVDIY
HLA-DRB5*01:01	1	1623	1637	YKFDITSALHKLGVP	360	3.6	3.6				YKFDITSALHKLGVP	YKFDITSALHKLGVP	4	4
HLA-DRB1*13:02	1	1573	1587	GFILHNIGTSAVVDI	240	2.4					GFILHNIGTSAVVDI
HLA-DRB1*04:01	1	2522	2536	GSGVRKDVTSLTASE	240	2.4					GSGVRKDVTSLTASE
HLA-DRB5*01:01	1	1624	1638	KFDITSALHKLGVPL	460	4.6	4.6				KFDITSALHKLGVPL	KFDITSALHKLGVPL	1	1
HLA-DRB1*15:01	1	3071	3085	GYDYLYYLALSTLEE	240	2.4					GYDYLYYLALSTLEE
HLA-DRB5*01:01	1	1625	1639	FDITSALHKLGVPLD	460	4.6	4.6				FDITSALHKLGVPLD	FDITSALHKLGVPLD	1	1
HLA-DRB1*15:01	1	3070	3084	HGYDYLYYLALSTLE	240	2.4					HGYDYLYYLALSTLE
HLA-DRB1*03:01	1	1639	1653	DGHGFDIKVDVRAVN	280	2.8	2.8				DGHGFDIKVDVRAVN	DGHGFDIKVDVRAVN	1	1
HLA-DRB1*03:01	1	1640	1654	GHGFDIKVDVRAVNG	310	3.1	3.1				GHGFDIKVDVRAVNG	GHGFDIKVDVRAVNG	1	1
HLA-DRB1*03:01	1	1641	1655	HGFDIKVDVRAVNGS	310	3.1	3.1				HGFDIKVDVRAVNGS	HGFDIKVDVRAVNGS	1	1
HLA-DRB1*03:01	1	1642	1656	GFDIKVDVRAVNGSH	310	3.1	3.1				GFDIKVDVRAVNGSH	GFDIKVDVRAVNGSH	1	1
HLA-DRB1*03:01	1	1643	1657	FDIKVDVRAVNGSHL	310	3.1	3.1				FDIKVDVRAVNGSHL	FDIKVDVRAVNGSHL	1	1
HLA-DRB1*03:01	1	1644	1658	DIKVDVRAVNGSHLD	440	4.4	4.4				DIKVDVRAVNGSHLD	DIKVDVRAVNGSHLD	1	1
HLA-DRB3*01:01	1	1655	1669	SHLDQHILNEPSLLF	410	4.1	4.1				SHLDQHILNEPSLLF	SHLDQHILNEPSLLF	1	1
HLA-DRB3*01:01	1	1656	1670	HLDQHILNEPSLLFV	250	2.5	2.5				HLDQHILNEPSLLFV	HLDQHILNEPSLLFV	4	4
HLA-DRB3*01:01	1	1657	1671	LDQHILNEPSLLFVP	290	2.9	2.9				LDQHILNEPSLLFVP	LDQHILNEPSLLFVP	3	3
HLA-DRB3*01:01	1	1658	1672	DQHILNEPSLLFVPG	370	3.7	3.7				DQHILNEPSLLFVPG	DQHILNEPSLLFVPG	2	2
HLA-DRB3*01:01	1	1659	1673	QHILNEPSLLFVPGE	460	4.6	4.6				QHILNEPSLLFVPGE	QHILNEPSLLFVPGE	1	1
HLA-DRB1*11:01	1	96	110	QLERALIRKKATISI	240	2.4					QLERALIRKKATISI
HLA-DRB1*08:02	1	1682	1696	LSQHNLVRKEVSSLT	400	4	4				LSQHNLVRKEVSSLT	LSQHNLVRKEVSSLT	1	1
HLA-DRB1*11:01	1	2862	2876	RLFRYDITKVLKQMN	240	2.4					RLFRYDITKVLKQMN
HLA-DRB1*13:02	1	1569	1583	RVFAGFILHNIGTSA	240	2.4					RVFAGFILHNIGTSA
HLA-DRB1*04:01	1	2859	2873	SFERLFRYDITKVLK	240	2.4					SFERLFRYDITKVLK
HLA-DRB1*08:02	1	1683	1697	SQHNLVRKEVSSLTT	380	3.8	3.8				SQHNLVRKEVSSLTT	SQHNLVRKEVSSLTT	1	1
HLA-DRB1*04:01	1	2523	2537	SGVRKDVTSLTASEI	240	2.4					SGVRKDVTSLTASEI
HLA-DRB1*08:02	1	1684	1698	QHNLVRKEVSSLTTL	370	3.7	3.7				QHNLVRKEVSSLTTL	QHNLVRKEVSSLTTL	1	1
HLA-DRB1*08:02	1	1685	1699	HNLVRKEVSSLTTLE	360	3.6	3.6				HNLVRKEVSSLTTLE	HNLVRKEVSSLTTLE	2	2
HLA-DRB1*03:01	1	2050	2064	TLKDMKLRYDDTFTI	240	2.4					TLKDMKLRYDDTFTI
HLA-DRB1*13:02	1	1570	1584	VFAGFILHNIGTSAV	240	2.4					VFAGFILHNIGTSAV
HLA-DRB1*04:01	1	1686	1700	NLVRKEVSSLTTLEK	430	4.3	4.3				NLVRKEVSSLTTLEK	NLVRKEVSSLTTLEK	1	1
HLA-DRB1*11:01	1	1697	1711	TLEKHFLRKALKNMQ	240	2.4	2.4				TLEKHFLRKALKNMQ	TLEKHFLRKALKNMQ	1	1
HLA-DRB1*11:01	1	1698	1712	LEKHFLRKALKNMQA	240	2.4	2.4				LEKHFLRKALKNMQA	LEKHFLRKALKNMQA	2	2
HLA-DRB3*02:02	1	3229	3243	VLSGIYTSANVKIYL	240	2.4					VLSGIYTSANVKIYL
HLA-DRB1*13:02	1	2275	2289	VQFEVVHNAIHYLVG	240	2.4					VQFEVVHNAIHYLVG
HLA-DRB1*04:01	1	2858	2872	WSFERLFRYDITKVL	240	2.4					WSFERLFRYDITKVL
HLA-DRB3*01:01	1	144	158	WYRADITFLNKKTSR	240	2.4					WYRADITFLNKKTSR
HLA-DRB1*11:01	1	1699	1713	EKHFLRKALKNMQAD	280	2.8	2.8				EKHFLRKALKNMQAD	EKHFLRKALKNMQAD	1	1
HLA-DRB1*15:01	1	3072	3086	YDYLYYLALSTLEED	240	2.4					YDYLYYLALSTLEED
HLA-DRB1*09:01	1	399	413	YVKSELFSVNGSALS	240	2.4					YVKSELFSVNGSALS
HLA-DRB3*01:01	1	3029	3043	ALPAFFADSSNSNPF	250	2.5					ALPAFFADSSNSNPF
HLA-DRB1*11:01	1	1700	1714	KHFLRKALKNMQADD	290	2.9	2.9				KHFLRKALKNMQADD	KHFLRKALKNMQADD	1	1
HLA-DRB1*03:01	1	3281	3295	ANRLNMHHDDTFNFR	250	2.5					ANRLNMHHDDTFNFR
HLA-DRB1*11:01	1	1701	1715	HFLRKALKNMQADDS	320	3.2	3.2				HFLRKALKNMQADDS	HFLRKALKNMQADDS	2	2
HLA-DRB1*09:01	1	1713	1727	DDSPDGYQAIASFHA	230	2.3	2.3				DDSPDGYQAIASFHA	DDSPDGYQAIASFHA	2	2
HLA-DRB1*09:01	1	1714	1728	DSPDGYQAIASFHAL	120	1.2	1.2				DSPDGYQAIASFHAL	DSPDGYQAIASFHAL	3		3
HLA-DRB1*15:01	1	1715	1729	SPDGYQAIASFHALP	88	0.88	0.88				SPDGYQAIASFHALP	SPDGYQAIASFHALP	4	2	1	1
HLA-DRB1*09:01	1	1571	1585	FAGFILHNIGTSAVV	250	2.5					FAGFILHNIGTSAVV
HLA-DRB1*15:01	1	1716	1730	PDGYQAIASFHALPP	88	0.88	0.88				PDGYQAIASFHALPP	PDGYQAIASFHALPP	4	2	1	1
HLA-DRB1*04:01	1	751	765	GFFLSYIGTSASVDI	250	2.5					GFFLSYIGTSASVDI
HLA-DRB1*15:01	1	1717	1731	DGYQAIASFHALPPL	87	0.87	0.87				DGYQAIASFHALPPL	DGYQAIASFHALPPL	4	2	1	1
HLA-DRB1*04:01	1	2253	2267	GTSVLLDQTLLALEQ	250	2.5					GTSVLLDQTLLALEQ
HLA-DRB1*15:01	1	1718	1732	GYQAIASFHALPPLC	430	4.3	4.3				GYQAIASFHALPPLC	GYQAIASFHALPPLC	1	1
HLA-DRB1*15:01	1	1719	1733	YQAIASFHALPPLCP	450	4.5	4.5				YQAIASFHALPPLCP	YQAIASFHALPPLCP	1	1
HLA-DRB1*04:05	1	1749	1763	ATFPQWHRLYTVQFE	350	3.5	3.5				ATFPQWHRLYTVQFE	ATFPQWHRLYTVQFE	1	1
HLA-DRB1*04:01	1	2520	2534	IAGSGVRKDVTSLTA	250	2.5					IAGSGVRKDVTSLTA
HLA-DRB1*12:01	1	3138	3152	IIWQELQKLRKKPYN	250	2.5					IIWQELQKLRKKPYN
HLA-DRB1*04:05	1	1750	1764	TFPQWHRLYTVQFED	190	1.9	1.9				TFPQWHRLYTVQFED	TFPQWHRLYTVQFED	1		1
HLA-DRB1*04:05	1	1751	1765	FPQWHRLYTVQFEDS	190	1.9	1.9				FPQWHRLYTVQFEDS	FPQWHRLYTVQFEDS	1		1
HLA-DRB3*01:01	1	3030	3044	LPAFFADSSNSNPFY	250	2.5					LPAFFADSSNSNPFY
HLA-DRB1*04:05	1	1752	1766	PQWHRLYTVQFEDSL	230	2.3	2.3				PQWHRLYTVQFEDSL	PQWHRLYTVQFEDSL	1	1
HLA-DRB3*02:02	1	1835	1849	KGNLVYNNWFCNQAL	480	4.8	4.8				KGNLVYNNWFCNQAL	KGNLVYNNWFCNQAL	1	1
HLA-DRB3*02:02	1	142	156	NSWYRADITFLNKKT	250	2.5					NSWYRADITFLNKKT
HLA-DRB3*02:02	1	1837	1851	NLVYNNWFCNQALYA	230	2.3	2.3				NLVYNNWFCNQALYA	NLVYNNWFCNQALYA	1	1
HLA-DRB3*02:02	1	1838	1852	LVYNNWFCNQALYAL	170	1.7	1.7				LVYNNWFCNQALYAL	LVYNNWFCNQALYAL	1		1
HLA-DRB3*02:02	1	1839	1853	VYNNWFCNQALYALE	170	1.7	1.7				VYNNWFCNQALYALE	VYNNWFCNQALYALE	1		1
HLA-DRB3*02:02	1	1840	1854	YNNWFCNQALYALEQ	160	1.6	1.6				YNNWFCNQALYALEQ	YNNWFCNQALYALEQ	1		1
HLA-DRB3*02:02	1	1841	1855	NNWFCNQALYALEQE	230	2.3	2.3				NNWFCNQALYALEQE	NNWFCNQALYALEQE	1	1
HLA-DRB3*02:02	1	1842	1856	NWFCNQALYALEQEN	430	4.3	4.3				NWFCNQALYALEQEN	NWFCNQALYALEQEN	1	1
HLA-DRB1*03:01	1	1204	1218	PWRYDRVYKYEITQQ	250	2.5					PWRYDRVYKYEITQQ
HLA-DRB3*02:02	1	1860	1874	FEIQFEILHNGIHSW	450	4.5	4.5				FEIQFEILHNGIHSW	FEIQFEILHNGIHSW	1	1
HLA-DRB4*01:01	1	2865	2879	RYDITKVLKQMNLHY	250	2.5					RYDITKVLKQMNLHY
HLA-DRB1*01:01	1	402	416	SELFSVNGSALSNDI	250	2.5					SELFSVNGSALSNDI
HLA-DRB3*02:02	1	1861	1875	EIQFEILHNGIHSWV	210	2.1	2.1				EIQFEILHNGIHSWV	EIQFEILHNGIHSWV	1	1
HLA-DRB1*01:01	1	1970	1984	SLEFVGMSVSSLHNY	250	2.5					SLEFVGMSVSSLHNY
HLA-DRB3*02:02	1	1862	1876	IQFEILHNGIHSWVG	200	2	2				IQFEILHNGIHSWVG	IQFEILHNGIHSWVG	1	1
HLA-DRB3*02:02	1	1863	1877	QFEILHNGIHSWVGG	210	2.1	2.1				QFEILHNGIHSWVGG	QFEILHNGIHSWVGG	1	1
HLA-DRB1*04:01	1	2252	2266	TGTSVLLDQTLLALE	250	2.5					TGTSVLLDQTLLALE
HLA-DRB3*02:02	1	1864	1878	FEILHNGIHSWVGGS	300	3	3				FEILHNGIHSWVGGS	FEILHNGIHSWVGGS	1	1
HLA-DRB1*01:01	1	400	414	VKSELFSVNGSALSN	250	2.5					VKSELFSVNGSALSN
HLA-DRB1*03:01	1	94	108	VVQLERALIRKKATI	250	2.5					VVQLERALIRKKATI
HLA-DRB3*01:01	1	1883	1897	IGHLHYASYDPLFYI	200	2	2				IGHLHYASYDPLFYI	IGHLHYASYDPLFYI	1	1
HLA-DRB3*01:01	1	1884	1898	GHLHYASYDPLFYIH	190	1.9	1.9				GHLHYASYDPLFYIH	GHLHYASYDPLFYIH	1		1
HLA-DRB4*01:01	1	2170	2184	WHRLYTLQMDMALLS	250	2.5					WHRLYTLQMDMALLS
HLA-DRB1*03:01	1	1205	1219	WRYDRVYKYEITQQL	250	2.5					WRYDRVYKYEITQQL
HLA-DRB4*01:01	1	2866	2880	YDITKVLKQMNLHYD	250	2.5					YDITKVLKQMNLHYD
HLA-DRB1*01:01	1	399	413	YVKSELFSVNGSALS	250	2.5					YVKSELFSVNGSALS
HLA-DRB3*01:01	1	1885	1899	HLHYASYDPLFYIHH	200	2	2				HLHYASYDPLFYIHH	HLHYASYDPLFYIHH	1	1
HLA-DRB1*03:01	1	2449	2463	AYDRNFKYDITQALK	260	2.6					AYDRNFKYDITQALK
HLA-DRB3*02:02	1	2449	2463	AYDRNFKYDITQALK	260	2.6					AYDRNFKYDITQALK
HLA-DRB3*01:01	1	1886	1900	LHYASYDPLFYIHHS	250	2.5	2.5				LHYASYDPLFYIHHS	LHYASYDPLFYIHHS	1	1
HLA-DRB3*01:01	1	1887	1901	HYASYDPLFYIHHSQ	390	3.9	3.9				HYASYDPLFYIHHSQ	HYASYDPLFYIHHSQ	1	1
HLA-DRB3*02:02	1	1893	1907	PLFYIHHSQTDRIWA	470	4.7	4.7				PLFYIHHSQTDRIWA	PLFYIHHSQTDRIWA	1	1
HLA-DRB3*02:02	1	1894	1908	LFYIHHSQTDRIWAI	410	4.1	4.1				LFYIHHSQTDRIWAI	LFYIHHSQTDRIWAI	1	1
HLA-DRB1*04:01	1	2251	2265	ETGTSVLLDQTLLAL	260	2.6					ETGTSVLLDQTLLAL
HLA-DRB3*01:01	1	1960	1974	DYHRFGYEYDSLEFV	68	0.68	0.68				DYHRFGYEYDSLEFV	DYHRFGYEYDSLEFV	1			1
HLA-DRB3*01:01	1	1961	1975	YHRFGYEYDSLEFVG	71	0.71	0.71				YHRFGYEYDSLEFVG	YHRFGYEYDSLEFVG	1			1
HLA-DRB3*01:01	1	1962	1976	HRFGYEYDSLEFVGM	69	0.69	0.69				HRFGYEYDSLEFVGM	HRFGYEYDSLEFVGM	1			1
HLA-DRB4*01:01	1	2171	2185	HRLYTLQMDMALLSH	260	2.6					HRLYTLQMDMALLSH
HLA-DRB3*01:01	1	1963	1977	RFGYEYDSLEFVGMS	69	0.69	0.69				RFGYEYDSLEFVGMS	RFGYEYDSLEFVGMS	1			1
HLA-DRB3*01:01	1	1964	1978	FGYEYDSLEFVGMSV	75	0.75	0.75				FGYEYDSLEFVGMSV	FGYEYDSLEFVGMSV	1			1
HLA-DRB1*07:01	1	2001	2015	KGFGQSASVSFDICR	260	2.6					KGFGQSASVSFDICR
HLA-DRB1*01:01	1	401	415	KSELFSVNGSALSND	260	2.6					KSELFSVNGSALSND
HLA-DRB3*01:01	1	1965	1979	GYEYDSLEFVGMSVS	290	2.9	2.9				GYEYDSLEFVGMSVS	GYEYDSLEFVGMSVS	1	1
HLA-DRB1*04:05	1	1967	1981	EYDSLEFVGMSVSSL	110	1.1	1.1				EYDSLEFVGMSVSSL	EYDSLEFVGMSVSSL	2	1	1
HLA-DRB3*01:01	1	3031	3045	PAFFADSSNSNPFYK	260	2.6					PAFFADSSNSNPFYK
HLA-DRB1*04:05	1	1968	1982	YDSLEFVGMSVSSLH	98	0.98	0.98				YDSLEFVGMSVSSLH	YDSLEFVGMSVSSLH	3	2		1
HLA-DRB1*04:05	1	1969	1983	DSLEFVGMSVSSLHN	97	0.97	0.97				DSLEFVGMSVSSLHN	DSLEFVGMSVSSLHN	3	2		1
HLA-DRB1*04:05	1	1970	1984	SLEFVGMSVSSLHNY	97	0.97	0.97				SLEFVGMSVSSLHNY	SLEFVGMSVSSLHNY	3	1	1	1
HLA-DRB1*04:05	1	1971	1985	LEFVGMSVSSLHNYI	110	1.1	1.1				LEFVGMSVSSLHNYI	LEFVGMSVSSLHNYI	3	2	1
HLA-DRB5*01:01	1	1973	1987	FVGMSVSSLHNYIKQ	470	4.7	4.7				FVGMSVSSLHNYIKQ	FVGMSVSSLHNYIKQ	1	1
HLA-DRB1*04:01	1	2254	2268	TSVLLDQTLLALEQT	260	2.6					TSVLLDQTLLALEQT
HLA-DRB1*09:01	1	1997	2011	GFLLKGFGQSASVSF	250	2.5	2.5				GFLLKGFGQSASVSF	GFLLKGFGQSASVSF	2	2
HLA-DRB1*09:01	1	1998	2012	FLLKGFGQSASVSFD	190	1.9	1.9				FLLKGFGQSASVSFD	FLLKGFGQSASVSFD	2	1	1
HLA-DRB1*09:01	1	1999	2013	LLKGFGQSASVSFDI	140	1.4	1.4				LLKGFGQSASVSFDI	LLKGFGQSASVSFDI	2		2
HLA-DRB1*09:01	1	2000	2014	LKGFGQSASVSFDIC	190	1.9	1.9				LKGFGQSASVSFDIC	LKGFGQSASVSFDIC	2	1	1
HLA-DRB1*09:01	1	2001	2015	KGFGQSASVSFDICR	190	1.9	1.9				KGFGQSASVSFDICR	KGFGQSASVSFDICR	2	1	1
HLA-DRB1*07:01	1	2002	2016	GFGQSASVSFDICRP	410	4.1	4.1				GFGQSASVSFDICRP	GFGQSASVSFDICRP	1	1
HLA-DRB3*01:01	1	2031	2045	GSSEMPWQFDRLYKY	72	0.72	0.72				GSSEMPWQFDRLYKY	GSSEMPWQFDRLYKY	1			1
HLA-DRB3*01:01	1	2032	2046	SSEMPWQFDRLYKYD	68	0.68	0.68				SSEMPWQFDRLYKYD	SSEMPWQFDRLYKYD	1			1
HLA-DRB3*01:01	1	2033	2047	SEMPWQFDRLYKYDI	63	0.63	0.63				SEMPWQFDRLYKYDI	SEMPWQFDRLYKYDI	1			1
HLA-DRB3*01:01	1	2034	2048	EMPWQFDRLYKYDIT	63	0.63	0.63				EMPWQFDRLYKYDIT	EMPWQFDRLYKYDIT	1			1
HLA-DRB3*01:01	1	2035	2049	MPWQFDRLYKYDITK	65	0.65	0.65				MPWQFDRLYKYDITK	MPWQFDRLYKYDITK	2	1		1
HLA-DRB3*01:01	1	2036	2050	PWQFDRLYKYDITKT	280	2.8	2.8				PWQFDRLYKYDITKT	PWQFDRLYKYDITKT	2	2
HLA-DRB3*01:01	1	2037	2051	WQFDRLYKYDITKTL	28	0.28	0.28				WQFDRLYKYDITKTL	WQFDRLYKYDITKTL	3	1	1	1
HLA-DRB1*04:01	1	1971	1985	LEFVGMSVSSLHNYI	270	2.7					LEFVGMSVSSLHNYI
HLA-DRB3*01:01	1	2038	2052	QFDRLYKYDITKTLK	36	0.36	0.36				QFDRLYKYDITKTLK	QFDRLYKYDITKTLK	3	1	1	1
HLA-DRB3*01:01	1	2039	2053	FDRLYKYDITKTLKD	31	0.31	0.31				FDRLYKYDITKTLKD	FDRLYKYDITKTLKD	2		1	1
HLA-DRB4*01:01	1	2168	2182	PHWHRLYTLQMDMAL	270	2.7					PHWHRLYTLQMDMAL
HLA-DRB3*01:01	1	2040	2054	DRLYKYDITKTLKDM	29	0.29	0.29				DRLYKYDITKTLKDM	DRLYKYDITKTLKDM	2		1	1
HLA-DRB3*01:01	1	2041	2055	RLYKYDITKTLKDMK	46	0.46	0.46				RLYKYDITKTLKDMK	RLYKYDITKTLKDMK	2		1	1
HLA-DRB3*01:01	1	2042	2056	LYKYDITKTLKDMKL	150	1.5	1.5				LYKYDITKTLKDMKL	LYKYDITKTLKDMKL	2	1	1
HLA-DRB1*03:01	1	2044	2058	KYDITKTLKDMKLRY	150	1.5	1.5				KYDITKTLKDMKLRY	KYDITKTLKDMKLRY	1		1
HLA-DRB1*09:01	1	2617	2631	TSAFSHLPALVTDHE	270	2.7					TSAFSHLPALVTDHE
HLA-DRB1*03:01	1	2045	2059	YDITKTLKDMKLRYD	150	1.5	1.5				YDITKTLKDMKLRYD	YDITKTLKDMKLRYD	1		1
HLA-DRB1*04:01	1	3074	3088	YLYYLALSTLEEDNY	270	2.7					YLYYLALSTLEEDNY
HLA-DRB1*03:01	1	2046	2060	DITKTLKDMKLRYDD	180	1.8	1.8				DITKTLKDMKLRYDD	DITKTLKDMKLRYDD	1		1
HLA-DRB1*03:01	1	2047	2061	ITKTLKDMKLRYDDT	290	2.9	2.9				ITKTLKDMKLRYDDT	ITKTLKDMKLRYDDT	1	1
HLA-DRB4*01:01	1	2867	2881	DITKVLKQMNLHYDS	280	2.8					DITKVLKQMNLHYDS
HLA-DRB1*04:01	1	3073	3087	DYLYYLALSTLEEDN	280	2.8					DYLYYLALSTLEEDN
HLA-DRB3*01:01	1	2050	2064	TLKDMKLRYDDTFTI	46	0.46	0.46				TLKDMKLRYDDTFTI	TLKDMKLRYDDTFTI	2	1		1
HLA-DRB3*01:01	1	2051	2065	LKDMKLRYDDTFTIK	35	0.35	0.35				LKDMKLRYDDTFTIK	LKDMKLRYDDTFTIK	2	1		1
HLA-DRB3*01:01	1	2052	2066	KDMKLRYDDTFTIKV	20	0.2	0.2				KDMKLRYDDTFTIKV	KDMKLRYDDTFTIKV	2	1		1
HLA-DRB1*04:05	1	749	763	FAGFFLSYIGTSASV	280	2.8					FAGFFLSYIGTSASV
HLA-DRB3*02:02	1	1619	1633	FDRLYKFDITSALHK	280	2.8					FDRLYKFDITSALHK
HLA-DRB1*11:01	1	2860	2874	FERLFRYDITKVLKQ	280	2.8					FERLFRYDITKVLKQ
HLA-DRB3*01:01	1	2053	2067	DMKLRYDDTFTIKVH	24	0.24	0.24				DMKLRYDDTFTIKVH	DMKLRYDDTFTIKVH	2	1		1
HLA-DRB3*01:01	1	2054	2068	MKLRYDDTFTIKVHI	28	0.28	0.28				MKLRYDDTFTIKVHI	MKLRYDDTFTIKVHI	2	1		1
HLA-DRB3*01:01	1	2055	2069	KLRYDDTFTIKVHIK	62	0.62	0.62				KLRYDDTFTIKVHIK	KLRYDDTFTIKVHIK	1			1
HLA-DRB4*01:01	1	2868	2882	ITKVLKQMNLHYDSE	280	2.8					ITKVLKQMNLHYDSE
HLA-DRB3*01:01	1	2056	2070	LRYDDTFTIKVHIKD	260	2.6	2.6				LRYDDTFTIKVHIKD	LRYDDTFTIKVHIKD	1	1
HLA-DRB4*01:01	1	2870	2884	KVLKQMNLHYDSEFH	280	2.8					KVLKQMNLHYDSEFH
HLA-DRB1*08:02	1	2061	2075	TFTIKVHIKDIAGAE	480	4.8	4.8				TFTIKVHIKDIAGAE	TFTIKVHIKDIAGAE	1	1
HLA-DRB1*11:01	1	2863	2877	LFRYDITKVLKQMNL	280	2.8					LFRYDITKVLKQMNL
HLA-DRB1*07:01	1	3230	3244	LSGIYTSANVKIYLV	280	2.8					LSGIYTSANVKIYLV
HLA-DRB1*11:01	1	92	106	LYVVQLERALIRKKA	280	2.8					LYVVQLERALIRKKA
HLA-DRB1*08:02	1	2062	2076	FTIKVHIKDIAGAEL	310	3.1	3.1				FTIKVHIKDIAGAEL	FTIKVHIKDIAGAEL	1	1
HLA-DRB1*08:02	1	2063	2077	TIKVHIKDIAGAELD	400	4	4				TIKVHIKDIAGAELD	TIKVHIKDIAGAELD	1	1
HLA-DRB1*04:05	1	1538	1552	NRFRYQYDNLQFNHF	280	2.8					NRFRYQYDNLQFNHF
HLA-DRB1*08:02	1	2064	2078	IKVHIKDIAGAELDS	390	3.9	3.9				IKVHIKDIAGAELDS	IKVHIKDIAGAELDS	1	1
HLA-DRB4*01:01	1	1337	1351	PHWHRLYVLQVENAL	280	2.8					PHWHRLYVLQVENAL
HLA-DRB1*08:02	1	2065	2079	KVHIKDIAGAELDSD	470	4.7	4.7				KVHIKDIAGAELDSD	KVHIKDIAGAELDSD	1	1
HLA-DRB1*07:01	1	2074	2088	AELDSDLIPTPSVLL	220	2.2	2.2				AELDSDLIPTPSVLL	AELDSDLIPTPSVLL	1	1
HLA-DRB1*04:05	1	1537	1551	QNRFRYQYDNLQFNH	280	2.8					QNRFRYQYDNLQFNH
HLA-DRB1*04:05	1	1539	1553	RFRYQYDNLQFNHFS	280	2.8					RFRYQYDNLQFNHFS
HLA-DRB1*07:01	1	2075	2089	ELDSDLIPTPSVLLE	270	2.7	2.7				ELDSDLIPTPSVLLE	ELDSDLIPTPSVLLE	1	1
HLA-DRB1*07:01	1	2076	2090	LDSDLIPTPSVLLEE	330	3.3	3.3				LDSDLIPTPSVLLEE	LDSDLIPTPSVLLEE	1	1
HLA-DRB4*01:01	1	2869	2883	TKVLKQMNLHYDSEF	280	2.8					TKVLKQMNLHYDSEF
HLA-DRB1*07:01	1	2077	2091	DSDLIPTPSVLLEEG	470	4.7	4.7				DSDLIPTPSVLLEEG	DSDLIPTPSVLLEEG	1	1
HLA-DRB1*07:01	1	2078	2092	SDLIPTPSVLLEEGK	500	5	5				SDLIPTPSVLLEEGK	SDLIPTPSVLLEEGK	1	1
HLA-DRB5*01:01	1	89	103	WHRLYVVQLERALIR	280	2.8					WHRLYVVQLERALIR
HLA-DRB1*09:01	1	2616	2630	WTSAFSHLPALVTDH	280	2.8					WTSAFSHLPALVTDH
HLA-DRB4*01:01	1	2099	2113	HVGRNRIRMELSELT	250	2.5	2.5				HVGRNRIRMELSELT	HVGRNRIRMELSELT	1	1
HLA-DRB4*01:01	1	2100	2114	VGRNRIRMELSELTE	240	2.4	2.4				VGRNRIRMELSELTE	VGRNRIRMELSELTE	2	2
HLA-DRB1*04:05	1	1536	1550	YQNRFRYQYDNLQFN	280	2.8					YQNRFRYQYDNLQFN
HLA-DRB1*01:01	1	77	91	ACCLHGMPSFPLWHR	290	2.9					ACCLHGMPSFPLWHR
HLA-DRB1*01:01	1	750	764	AGFFLSYIGTSASVD	290	2.9					AGFFLSYIGTSASVD
HLA-DRB1*01:01	1	78	92	CCLHGMPSFPLWHRL	290	2.9					CCLHGMPSFPLWHRL
HLA-DRB1*08:02	1	2316	2330	DKIWAVWQALQKKRK	290	2.9					DKIWAVWQALQKKRK
HLA-DRB1*03:01	1	2101	2115	GRNRIRMELSELTER	260	2.6	2.6				GRNRIRMELSELTER	GRNRIRMELSELTER	2	2
HLA-DRB1*04:01	1	1535	1549	DYQNRFRYQYDNLQF	290	2.9					DYQNRFRYQYDNLQF
HLA-DRB1*11:01	1	2861	2875	ERLFRYDITKVLKQM	290	2.9					ERLFRYDITKVLKQM
HLA-DRB1*11:01	1	2864	2878	FRYDITKVLKQMNLH	290	2.9					FRYDITKVLKQMNLH
HLA-DRB1*03:01	1	2102	2116	RNRIRMELSELTERD	260	2.6	2.6				RNRIRMELSELTERD	RNRIRMELSELTERD	2	2
HLA-DRB1*01:01	1	751	765	GFFLSYIGTSASVDI	290	2.9					GFFLSYIGTSASVDI
HLA-DRB1*03:01	1	2103	2117	NRIRMELSELTERDL	270	2.7	2.7				NRIRMELSELTERDL	NRIRMELSELTERDL	2	2
HLA-DRB5*01:01	1	2111	2125	ELTERDLASLKSAMR	67	0.67	0.67				ELTERDLASLKSAMR	ELTERDLASLKSAMR	1			1
HLA-DRB5*01:01	1	2112	2126	LTERDLASLKSAMRS	14	0.14	0.14				LTERDLASLKSAMRS	LTERDLASLKSAMRS	1			1
HLA-DRB5*01:01	1	2113	2127	TERDLASLKSAMRSL	14	0.14	0.14				TERDLASLKSAMRSL	TERDLASLKSAMRSL	3	2		1
HLA-DRB5*01:01	1	2114	2128	ERDLASLKSAMRSLQ	13	0.13	0.13				ERDLASLKSAMRSLQ	ERDLASLKSAMRSLQ	3	2		1
HLA-DRB5*01:01	1	2115	2129	RDLASLKSAMRSLQA	13	0.13	0.13				RDLASLKSAMRSLQA	RDLASLKSAMRSLQA	4	3		1
HLA-DRB5*01:01	1	2116	2130	DLASLKSAMRSLQAD	97	0.97	0.97				DLASLKSAMRSLQAD	DLASLKSAMRSLQAD	1			1
HLA-DRB5*01:01	1	2117	2131	LASLKSAMRSLQADD	97	0.97	0.97				LASLKSAMRSLQADD	LASLKSAMRSLQADD	1			1
HLA-DRB1*01:01	1	75	89	NVACCLHGMPSFPLW	290	2.9					NVACCLHGMPSFPLW
HLA-DRB1*09:01	1	2452	2466	RNFKYDITQALKAQS	290	2.9					RNFKYDITQALKAQS
HLA-DRB1*07:01	1	1286	1300	SEGEIESIRSAFLQI	290	2.9					SEGEIESIRSAFLQI
HLA-DRB1*01:01	1	76	90	VACCLHGMPSFPLWH	290	2.9					VACCLHGMPSFPLWH
HLA-DRB1*03:01	1	2100	2114	VGRNRIRMELSELTE	290	2.9					VGRNRIRMELSELTE
HLA-DRB1*07:01	1	3229	3243	VLSGIYTSANVKIYL	290	2.9					VLSGIYTSANVKIYL
HLA-DRB1*15:01	1	2130	2144	DDGVNGYQAIASFHG	350	3.5	3.5				DDGVNGYQAIASFHG	DDGVNGYQAIASFHG	1	1
HLA-DRB3*01:01	1	791	805	WGFDRMYKYEITEAL	290	2.9					WGFDRMYKYEITEAL
HLA-DRB1*15:01	1	2131	2145	DGVNGYQAIASFHGL	230	2.3	2.3				DGVNGYQAIASFHGL	DGVNGYQAIASFHGL	1	1
HLA-DRB1*15:01	1	2132	2146	GVNGYQAIASFHGLP	220	2.2	2.2				GVNGYQAIASFHGLP	GVNGYQAIASFHGLP	1	1
HLA-DRB3*02:02	1	141	155	DNSWYRADITFLNKK	300	3					DNSWYRADITFLNKK
HLA-DRB3*02:02	1	1133	1147	EYESLAFNGLSIAQL	300	3					EYESLAFNGLSIAQL
HLA-DRB1*15:01	1	2133	2147	VNGYQAIASFHGLPA	160	1.6	1.6				VNGYQAIASFHGLPA	VNGYQAIASFHGLPA	1		1
HLA-DRB1*15:01	1	2134	2148	NGYQAIASFHGLPAS	180	1.8	1.8				NGYQAIASFHGLPAS	NGYQAIASFHGLPAS	1		1
HLA-DRB1*15:01	1	2135	2149	GYQAIASFHGLPASC	240	2.4	2.4				GYQAIASFHGLPASC	GYQAIASFHGLPASC	1	1
HLA-DRB1*15:01	1	2136	2150	YQAIASFHGLPASCH	330	3.3	3.3				YQAIASFHGLPASCH	YQAIASFHGLPASCH	3	3
HLA-DRB1*04:05	1	2137	2151	QAIASFHGLPASCHD	450	4.5	4.5				QAIASFHGLPASCHD	QAIASFHGLPASCHD	1	1
HLA-DRB4*01:01	1	2167	2181	FPHWHRLYTLQMDMA	300	3					FPHWHRLYTLQMDMA
HLA-DRB1*01:01	1	1573	1587	GFILHNIGTSAVVDI	300	3					GFILHNIGTSAVVDI
HLA-DRB1*04:05	1	2138	2152	AIASFHGLPASCHDD	430	4.3	4.3				AIASFHGLPASCHDD	AIASFHGLPASCHDD	1	1
HLA-DRB1*04:05	1	2139	2153	IASFHGLPASCHDDE	460	4.6	4.6				IASFHGLPASCHDDE	IASFHGLPASCHDDE	1	1
HLA-DRB1*04:05	1	2165	2179	PVFPHWHRLYTLQMD	250	2.5	2.5				PVFPHWHRLYTLQMD	PVFPHWHRLYTLQMD	1	1
HLA-DRB1*03:01	1	3284	3298	LNMHHDDTFNFRLEV	300	3					LNMHHDDTFNFRLEV
HLA-DRB3*02:02	1	1622	1636	LYKFDITSALHKLGV	300	3					LYKFDITSALHKLGV
HLA-DRB1*04:01	1	2173	2187	LYTLQMDMALLSHGS	300	3					LYTLQMDMALLSHGS
HLA-DRB1*04:05	1	2166	2180	VFPHWHRLYTLQMDM	210	2.1	2.1				VFPHWHRLYTLQMDM	VFPHWHRLYTLQMDM	1	1
HLA-DRB1*13:02	1	2276	2290	QFEVVHNAIHYLVGG	300	3					QFEVVHNAIHYLVGG
HLA-DRB1*09:01	1	2618	2632	SAFSHLPALVTDHEH	300	3					SAFSHLPALVTDHEH
HLA-DRB3*02:02	1	2859	2873	SFERLFRYDITKVLK	300	3					SFERLFRYDITKVLK
HLA-DRB1*04:05	1	2167	2181	FPHWHRLYTLQMDMA	170	1.7	1.7				FPHWHRLYTLQMDMA	FPHWHRLYTLQMDMA	2	1	1
HLA-DRB1*04:05	1	2168	2182	PHWHRLYTLQMDMAL	180	1.8	1.8				PHWHRLYTLQMDMAL	PHWHRLYTLQMDMAL	3	2	1
HLA-DRB1*04:01	1	2169	2183	HWHRLYTLQMDMALL	170	1.7	1.7				HWHRLYTLQMDMALL	HWHRLYTLQMDMALL	3	2	1
HLA-DRB1*04:01	1	1968	1982	YDSLEFVGMSVSSLH	300	3					YDSLEFVGMSVSSLH
HLA-DRB1*03:01	1	2170	2184	WHRLYTLQMDMALLS	14	0.14	0.14				WHRLYTLQMDMALLS	WHRLYTLQMDMALLS	4	2	1	1
HLA-DRB1*09:01	1	1572	1586	AGFILHNIGTSAVVD	310	3.1					AGFILHNIGTSAVVD
HLA-DRB1*03:01	1	2171	2185	HRLYTLQMDMALLSH	14	0.14	0.14				HRLYTLQMDMALLSH	HRLYTLQMDMALLSH	4	2	1	1
HLA-DRB1*03:01	1	2172	2186	RLYTLQMDMALLSHG	16	0.16	0.16				RLYTLQMDMALLSHG	RLYTLQMDMALLSHG	3	1	1	1
HLA-DRB1*03:01	1	2173	2187	LYTLQMDMALLSHGS	16	0.16	0.16				LYTLQMDMALLSHGS	LYTLQMDMALLSHGS	3	2		1
HLA-DRB1*03:01	1	2174	2188	YTLQMDMALLSHGSA	17	0.17	0.17				YTLQMDMALLSHGSA	YTLQMDMALLSHGSA	2	1		1
HLA-DRB1*04:01	1	2250	2264	DETGTSVLLDQTLLA	310	3.1					DETGTSVLLDQTLLA
HLA-DRB1*03:01	1	2175	2189	TLQMDMALLSHGSAV	36	0.36	0.36				TLQMDMALLSHGSAV	TLQMDMALLSHGSAV	1			1
HLA-DRB1*03:01	1	2176	2190	LQMDMALLSHGSAVA	130	1.3	1.3				LQMDMALLSHGSAVA	LQMDMALLSHGSAVA	1		1
HLA-DRB1*13:02	1	2177	2191	QMDMALLSHGSAVAI	260	2.6	2.6				QMDMALLSHGSAVAI	QMDMALLSHGSAVAI	3	3
HLA-DRB1*11:01	1	2316	2330	DKIWAVWQALQKKRK	310	3.1					DKIWAVWQALQKKRK
HLA-DRB1*01:01	1	1969	1983	DSLEFVGMSVSSLHN	310	3.1					DSLEFVGMSVSSLHN
HLA-DRB1*04:05	1	1437	1451	EIQLELIHNALHSRL	310	3.1					EIQLELIHNALHSRL
HLA-DRB1*13:02	1	2178	2192	MDMALLSHGSAVAIP	250	2.5	2.5				MDMALLSHGSAVAIP	MDMALLSHGSAVAIP	3	3
HLA-DRB1*13:02	1	2179	2193	DMALLSHGSAVAIPY	260	2.6	2.6				DMALLSHGSAVAIPY	DMALLSHGSAVAIPY	3	3
HLA-DRB1*13:02	1	2180	2194	MALLSHGSAVAIPYW	310	3.1	3.1				MALLSHGSAVAIPYW	MALLSHGSAVAIPYW	2	2
HLA-DRB1*15:01	1	2114	2128	ERDLASLKSAMRSLQ	310	3.1					ERDLASLKSAMRSLQ
HLA-DRB3*02:02	1	3270	3284	ERIFKYDITEVANRL	310	3.1					ERIFKYDITEVANRL
HLA-DRB1*09:01	1	2181	2195	ALLSHGSAVAIPYWD	500	5	5				ALLSHGSAVAIPYWD	ALLSHGSAVAIPYWD	1	1
HLA-DRB3*02:02	1	2215	2229	PWRDAVVNNPFAKGY	480	4.8	4.8				PWRDAVVNNPFAKGY	PWRDAVVNNPFAKGY	1	1
HLA-DRB5*01:01	1	1619	1633	FDRLYKFDITSALHK	310	3.1					FDRLYKFDITSALHK
HLA-DRB3*02:02	1	2216	2230	WRDAVVNNPFAKGYI	320	3.2	3.2				WRDAVVNNPFAKGYI	WRDAVVNNPFAKGYI	1	1
HLA-DRB3*02:02	1	2217	2231	RDAVVNNPFAKGYIK	330	3.3	3.3				RDAVVNNPFAKGYIK	RDAVVNNPFAKGYIK	1	1
HLA-DRB3*02:02	1	2273	2287	FEVQFEVVHNAIHYL	310	3.1					FEVQFEVVHNAIHYL
HLA-DRB1*03:01	1	2250	2264	DETGTSVLLDQTLLA	94	0.94	0.94				DETGTSVLLDQTLLA	DETGTSVLLDQTLLA	2	1		1
HLA-DRB1*03:01	1	2251	2265	ETGTSVLLDQTLLAL	36	0.36	0.36				ETGTSVLLDQTLLAL	ETGTSVLLDQTLLAL	2	1		1
HLA-DRB1*03:01	1	2252	2266	TGTSVLLDQTLLALE	22	0.22	0.22				TGTSVLLDQTLLALE	TGTSVLLDQTLLALE	2	1		1
HLA-DRB1*03:01	1	2253	2267	GTSVLLDQTLLALEQ	19	0.19	0.19				GTSVLLDQTLLALEQ	GTSVLLDQTLLALEQ	2	1		1
HLA-DRB1*03:01	1	2254	2268	TSVLLDQTLLALEQT	46	0.46	0.46				TSVLLDQTLLALEQT	TSVLLDQTLLALEQT	2	1		1
HLA-DRB1*03:01	1	2255	2269	SVLLDQTLLALEQTD	120	1.2	1.2				SVLLDQTLLALEQTD	SVLLDQTLLALEQTD	1		1
HLA-DRB1*03:01	1	2256	2270	VLLDQTLLALEQTDF	140	1.4	1.4				VLLDQTLLALEQTDF	VLLDQTLLALEQTDF	1		1
HLA-DRB3*02:02	1	1656	1670	HLDQHILNEPSLLFV	310	3.1					HLDQHILNEPSLLFV
HLA-DRB1*04:01	1	2272	2286	DFEVQFEVVHNAIHY	440	4.4	4.4				DFEVQFEVVHNAIHY	DFEVQFEVVHNAIHY	1	1
HLA-DRB3*02:02	1	3028	3042	IALPAFFADSSNSNP	310	3.1					IALPAFFADSSNSNP
HLA-DRB1*04:05	1	1438	1452	IQLELIHNALHSRLG	310	3.1					IQLELIHNALHSRLG
HLA-DRB1*13:02	1	2273	2287	FEVQFEVVHNAIHYL	270	2.7	2.7				FEVQFEVVHNAIHYL	FEVQFEVVHNAIHYL	3	3
HLA-DRB3*02:02	1	2274	2288	EVQFEVVHNAIHYLV	160	1.6	1.6				EVQFEVVHNAIHYLV	EVQFEVVHNAIHYLV	3	2	1
HLA-DRB1*03:01	1	2052	2066	KDMKLRYDDTFTIKV	310	3.1					KDMKLRYDDTFTIKV
HLA-DRB3*02:02	1	2275	2289	VQFEVVHNAIHYLVG	150	1.5	1.5				VQFEVVHNAIHYLVG	VQFEVVHNAIHYLVG	3	2	1
HLA-DRB4*01:01	1	2455	2469	KYDITQALKAQSIHP	310	3.1					KYDITQALKAQSIHP
HLA-DRB3*02:02	1	1657	1671	LDQHILNEPSLLFVP	310	3.1					LDQHILNEPSLLFVP
HLA-DRB3*02:02	1	2276	2290	QFEVVHNAIHYLVGG	170	1.7	1.7				QFEVVHNAIHYLVGG	QFEVVHNAIHYLVGG	2	1	1
HLA-DRB3*02:02	1	2277	2291	FEVVHNAIHYLVGGR	240	2.4	2.4				FEVVHNAIHYLVGGR	FEVVHNAIHYLVGGR	2	2
HLA-DRB1*12:01	1	2288	2302	VGGRQVYALSSQHYA	500	5	5				VGGRQVYALSSQHYA	VGGRQVYALSSQHYA	1	1
HLA-DRB1*12:01	1	2289	2303	GGRQVYALSSQHYAS	465	4.65	4.65				GGRQVYALSSQHYAS	GGRQVYALSSQHYAS	1	1
HLA-DRB1*12:01	1	2290	2304	GRQVYALSSQHYASY	294	2.94	2.94				GRQVYALSSQHYASY	GRQVYALSSQHYASY	1	1
HLA-DRB3*02:02	1	143	157	SWYRADITFLNKKTS	310	3.1					SWYRADITFLNKKTS
HLA-DRB1*15:01	1	2113	2127	TERDLASLKSAMRSL	310	3.1					TERDLASLKSAMRSL
HLA-DRB1*04:01	1	748	762	TFAGFFLSYIGTSAS	310	3.1					TFAGFFLSYIGTSAS
HLA-DRB4*01:01	1	2456	2470	YDITQALKAQSIHPE	310	3.1					YDITQALKAQSIHPE
HLA-DRB1*12:01	1	2291	2305	RQVYALSSQHYASYD	314	3.14	3.14				RQVYALSSQHYASYD	RQVYALSSQHYASYD	1	1
HLA-DRB3*01:01	1	2296	2310	LSSQHYASYDPAFFI	160	1.6	1.6				LSSQHYASYDPAFFI	LSSQHYASYDPAFFI	1		1
HLA-DRB1*04:01	1	1265	1279	ADEYREAVTSASHIR	320	3.2					ADEYREAVTSASHIR
HLA-DRB3*01:01	1	2297	2311	SSQHYASYDPAFFIH	150	1.5	1.5				SSQHYASYDPAFFIH	SSQHYASYDPAFFIH	1		1
HLA-DRB3*01:01	1	2298	2312	SQHYASYDPAFFIHH	150	1.5	1.5				SQHYASYDPAFFIHH	SQHYASYDPAFFIHH	1		1
HLA-DRB3*01:01	1	2299	2313	QHYASYDPAFFIHHS	180	1.8	1.8				QHYASYDPAFFIHHS	QHYASYDPAFFIHHS	1		1
HLA-DRB1*07:01	1	98	112	ERALIRKKATISIPY	320	3.2					ERALIRKKATISIPY
HLA-DRB1*13:02	1	3092	3106	EVHYEILHNAVHLWL	320	3.2					EVHYEILHNAVHLWL
HLA-DRB3*01:01	1	2300	2314	HYASYDPAFFIHHSF	260	2.6	2.6				HYASYDPAFFIHHSF	HYASYDPAFFIHHSF	1	1
HLA-DRB1*07:01	1	2304	2318	YDPAFFIHHSFVDKI	220	2.2	2.2				YDPAFFIHHSFVDKI	YDPAFFIHHSFVDKI	1	1
HLA-DRB1*07:01	1	2305	2319	DPAFFIHHSFVDKIW	220	2.2	2.2				DPAFFIHHSFVDKIW	DPAFFIHHSFVDKIW	1	1
HLA-DRB1*07:01	1	2306	2320	PAFFIHHSFVDKIWA	250	2.5	2.5				PAFFIHHSFVDKIWA	PAFFIHHSFVDKIWA	1	1
HLA-DRB1*07:01	1	2307	2321	AFFIHHSFVDKIWAV	230	2.3	2.3				AFFIHHSFVDKIWAV	AFFIHHSFVDKIWAV	1	1
HLA-DRB1*04:05	1	1263	1277	HQADEYREAVTSASH	320	3.2					HQADEYREAVTSASH
HLA-DRB4*01:01	1	2169	2183	HWHRLYTLQMDMALL	320	3.2					HWHRLYTLQMDMALL
HLA-DRB1*07:01	1	2308	2322	FFIHHSFVDKIWAVW	300	3	3				FFIHHSFVDKIWAVW	FFIHHSFVDKIWAVW	1	1
HLA-DRB1*08:02	1	2312	2326	HSFVDKIWAVWQALQ	350	3.5	3.5				HSFVDKIWAVWQALQ	HSFVDKIWAVWQALQ	1	1
HLA-DRB1*04:01	1	1622	1636	LYKFDITSALHKLGV	320	3.2					LYKFDITSALHKLGV
HLA-DRB1*08:02	1	2313	2327	SFVDKIWAVWQALQK	210	2.1	2.1				SFVDKIWAVWQALQK	SFVDKIWAVWQALQK	1	1
HLA-DRB1*08:02	1	2314	2328	FVDKIWAVWQALQKK	200	2	2				FVDKIWAVWQALQKK	FVDKIWAVWQALQKK	1	1
HLA-DRB1*08:02	1	2315	2329	VDKIWAVWQALQKKR	250	2.5	2.5				VDKIWAVWQALQKKR	VDKIWAVWQALQKKR	1	1
HLA-DRB1*04:01	1	1264	1278	QADEYREAVTSASHI	320	3.2					QADEYREAVTSASHI
HLA-DRB1*15:01	1	2115	2129	RDLASLKSAMRSLQA	320	3.2					RDLASLKSAMRSLQA
HLA-DRB5*01:01	1	2316	2330	DKIWAVWQALQKKRK	180	1.8	1.8				DKIWAVWQALQKKRK	DKIWAVWQALQKKRK	3	2	1
HLA-DRB3*02:02	1	3271	3285	RIFKYDITEVANRLN	320	3.2					RIFKYDITEVANRLN
HLA-DRB1*04:05	1	2452	2466	RNFKYDITQALKAQS	320	3.2					RNFKYDITQALKAQS
HLA-DRB1*11:01	1	2317	2331	KIWAVWQALQKKRKR	150	1.5	1.5				KIWAVWQALQKKRKR	KIWAVWQALQKKRKR	3	1	2
HLA-DRB1*07:01	1	3231	3245	SGIYTSANVKIYLVR	320	3.2					SGIYTSANVKIYLVR
HLA-DRB1*11:01	1	2318	2332	IWAVWQALQKKRKRP	150	1.5	1.5				IWAVWQALQKKRKRP	IWAVWQALQKKRKRP	2		2
HLA-DRB1*11:01	1	2319	2333	WAVWQALQKKRKRPY	130	1.3	1.3				WAVWQALQKKRKRPY	WAVWQALQKKRKRPY	2		2
HLA-DRB1*11:01	1	143	157	SWYRADITFLNKKTS	320	3.2					SWYRADITFLNKKTS
HLA-DRB1*11:01	1	2320	2334	AVWQALQKKRKRPYH	130	1.3	1.3				AVWQALQKKRKRPYH	AVWQALQKKRKRPYH	2	1	1
HLA-DRB5*01:01	1	95	109	VQLERALIRKKATIS	320	3.2					VQLERALIRKKATIS
HLA-DRB1*11:01	1	2321	2335	VWQALQKKRKRPYHK	270	2.7	2.7				VWQALQKKRKRPYHK	VWQALQKKRKRPYHK	2	2
HLA-DRB1*11:01	1	2322	2336	WQALQKKRKRPYHKA	320	3.2	3.2				WQALQKKRKRPYHKA	WQALQKKRKRPYHKA	2	2
HLA-DRB3*02:02	1	1134	1148	YESLAFNGLSIAQLD	320	3.2					YESLAFNGLSIAQLD
HLA-DRB1*01:01	1	2356	2370	HNGFTKMHAVPNTLF	490	4.9	4.9				HNGFTKMHAVPNTLF	HNGFTKMHAVPNTLF	1	1
HLA-DRB1*12:01	1	3140	3154	WQELQKLRKKPYNAA	325	3.25					WQELQKLRKKPYNAA
HLA-DRB1*01:01	1	2357	2371	NGFTKMHAVPNTLFD	490	4.9	4.9				NGFTKMHAVPNTLFD	NGFTKMHAVPNTLFD	1	1
HLA-DRB3*01:01	1	2364	2378	AVPNTLFDFQDLFYT	490	4.9	4.9				AVPNTLFDFQDLFYT	AVPNTLFDFQDLFYT	1	1
HLA-DRB1*01:01	1	2551	2565	DGPNGFQAIAAYHGS	330	3.3					DGPNGFQAIAAYHGS
HLA-DRB3*01:01	1	2365	2379	VPNTLFDFQDLFYTY	410	4.1	4.1				VPNTLFDFQDLFYTY	VPNTLFDFQDLFYTY	1	1
HLA-DRB1*03:01	1	2053	2067	DMKLRYDDTFTIKVH	330	3.3					DMKLRYDDTFTIKVH
HLA-DRB3*01:01	1	2366	2380	PNTLFDFQDLFYTYD	430	4.3	4.3				PNTLFDFQDLFYTYD	PNTLFDFQDLFYTYD	1	1
HLA-DRB1*04:05	1	2370	2384	FDFQDLFYTYDNLEI	500	5	5				FDFQDLFYTYDNLEI	FDFQDLFYTYDNLEI	1	1
HLA-DRB1*01:01	1	749	763	FAGFFLSYIGTSASV	330	3.3					FAGFFLSYIGTSASV
HLA-DRB3*01:01	1	2371	2385	DFQDLFYTYDNLEIA	110	1.1	1.1				DFQDLFYTYDNLEIA	DFQDLFYTYDNLEIA	1		1
HLA-DRB3*02:02	1	3228	3242	FVLSGIYTSANVKIY	330	3.3					FVLSGIYTSANVKIY
HLA-DRB1*07:01	1	1997	2011	GFLLKGFGQSASVSF	330	3.3					GFLLKGFGQSASVSF
HLA-DRB1*12:01	1	3139	3153	IWQELQKLRKKPYNA	330	3.3					IWQELQKLRKKPYNA
HLA-DRB3*01:01	1	2372	2386	FQDLFYTYDNLEIAG	110	1.1	1.1				FQDLFYTYDNLEIAG	FQDLFYTYDNLEIAG	1		1
HLA-DRB3*01:01	1	2373	2387	QDLFYTYDNLEIAGM	91	0.91	0.91				QDLFYTYDNLEIAGM	QDLFYTYDNLEIAGM	1			1
HLA-DRB3*01:01	1	2374	2388	DLFYTYDNLEIAGMN	97	0.97	0.97				DLFYTYDNLEIAGMN	DLFYTYDNLEIAGMN	1			1
HLA-DRB3*01:01	1	2375	2389	LFYTYDNLEIAGMNV	130	1.3	1.3				LFYTYDNLEIAGMNV	LFYTYDNLEIAGMNV	1		1
HLA-DRB3*01:01	1	2376	2390	FYTYDNLEIAGMNVN	290	2.9	2.9				FYTYDNLEIAGMNVN	FYTYDNLEIAGMNVN	1	1
HLA-DRB1*15:01	1	2400	2414	KSQTRVFAGFLLHGI	440	4.4	4.4				KSQTRVFAGFLLHGI	KSQTRVFAGFLLHGI	1	1
HLA-DRB3*02:02	1	2172	2186	RLYTLQMDMALLSHG	330	3.3					RLYTLQMDMALLSHG
HLA-DRB1*15:01	1	2401	2415	SQTRVFAGFLLHGIG	470	4.7	4.7				SQTRVFAGFLLHGIG	SQTRVFAGFLLHGIG	1	1
HLA-DRB1*11:01	1	2858	2872	WSFERLFRYDITKVL	330	3.3					WSFERLFRYDITKVL
HLA-DRB1*04:01	1	144	158	WYRADITFLNKKTSR	330	3.3					WYRADITFLNKKTSR
HLA-DRB1*04:05	1	2417	2431	SADVRFWICKTADDC	350	3.5	3.5				SADVRFWICKTADDC	SADVRFWICKTADDC	1	1
HLA-DRB1*04:01	1	3072	3086	YDYLYYLALSTLEED	330	3.3					YDYLYYLALSTLEED
HLA-DRB1*04:05	1	2418	2432	ADVRFWICKTADDCH	320	3.2	3.2				ADVRFWICKTADDCH	ADVRFWICKTADDCH	1	1
HLA-DRB1*04:05	1	2419	2433	DVRFWICKTADDCHA	370	3.7	3.7				DVRFWICKTADDCHA	DVRFWICKTADDCHA	1	1
HLA-DRB5*01:01	1	2430	2444	DCHASGMIFILGGSK	310	3.1	3.1				DCHASGMIFILGGSK	DCHASGMIFILGGSK	1	1
HLA-DRB5*01:01	1	2431	2445	CHASGMIFILGGSKE	310	3.1	3.1				CHASGMIFILGGSKE	CHASGMIFILGGSKE	1	1
HLA-DRB1*01:01	1	3073	3087	DYLYYLALSTLEEDN	340	3.4					DYLYYLALSTLEEDN
HLA-DRB1*04:05	1	193	207	EIQFELAHNAIHYLV	340	3.4					EIQFELAHNAIHYLV
HLA-DRB1*09:01	1	2432	2446	HASGMIFILGGSKEM	120	1.2	1.2				HASGMIFILGGSKEM	HASGMIFILGGSKEM	2		2
HLA-DRB1*04:05	1	192	206	FEIQFELAHNAIHYL	340	3.4					FEIQFELAHNAIHYL
HLA-DRB5*01:01	1	2433	2447	ASGMIFILGGSKEMH	190	1.9	1.9				ASGMIFILGGSKEMH	ASGMIFILGGSKEMH	1		1
HLA-DRB5*01:01	1	2434	2448	SGMIFILGGSKEMHW	210	2.1	2.1				SGMIFILGGSKEMHW	SGMIFILGGSKEMHW	1	1
HLA-DRB3*02:02	1	2171	2185	HRLYTLQMDMALLSH	340	3.4					HRLYTLQMDMALLSH
HLA-DRB5*01:01	1	2435	2449	GMIFILGGSKEMHWA	390	3.9	3.9				GMIFILGGSKEMHWA	GMIFILGGSKEMHWA	1	1
HLA-DRB1*04:05	1	194	208	IQFELAHNAIHYLVG	340	3.4					IQFELAHNAIHYLVG
HLA-DRB1*09:01	1	2436	2450	MIFILGGSKEMHWAY	69	0.69	0.69				MIFILGGSKEMHWAY	MIFILGGSKEMHWAY	1			1
HLA-DRB1*04:05	1	191	205	KFEIQFELAHNAIHY	340	3.4					KFEIQFELAHNAIHY
HLA-DRB3*01:01	1	26	40	KNVDSLSSDEVLALE	340	3.4					KNVDSLSSDEVLALE
HLA-DRB1*09:01	1	2437	2451	IFILGGSKEMHWAYD	98	0.98	0.98				IFILGGSKEMHWAYD	IFILGGSKEMHWAYD	1			1
HLA-DRB1*09:01	1	2438	2452	FILGGSKEMHWAYDR	310	3.1	3.1				FILGGSKEMHWAYDR	FILGGSKEMHWAYDR	1	1
HLA-DRB3*01:01	1	2442	2456	GSKEMHWAYDRNFKY	56	0.56	0.56				GSKEMHWAYDRNFKY	GSKEMHWAYDRNFKY	1			1
HLA-DRB3*01:01	1	2443	2457	SKEMHWAYDRNFKYD	19	0.19	0.19				SKEMHWAYDRNFKYD	SKEMHWAYDRNFKYD	1			1
HLA-DRB1*15:01	1	2554	2568	NGFQAIAAYHGSPPM	340	3.4					NGFQAIAAYHGSPPM
HLA-DRB1*04:05	1	1546	1560	NLQFNHFSIQKLDQT	340	3.4					NLQFNHFSIQKLDQT
HLA-DRB3*01:01	1	2444	2458	KEMHWAYDRNFKYDI	12	0.12	0.12				KEMHWAYDRNFKYDI	KEMHWAYDRNFKYDI	1			1
HLA-DRB3*01:01	1	2445	2459	EMHWAYDRNFKYDIT	13	0.13	0.13				EMHWAYDRNFKYDIT	EMHWAYDRNFKYDIT	1			1
HLA-DRB3*01:01	1	2446	2460	MHWAYDRNFKYDITQ	18	0.18	0.18				MHWAYDRNFKYDITQ	MHWAYDRNFKYDITQ	1			1
HLA-DRB3*01:01	1	2447	2461	HWAYDRNFKYDITQA	26	0.26	0.26				HWAYDRNFKYDITQA	HWAYDRNFKYDITQA	1			1
HLA-DRB3*01:01	1	2448	2462	WAYDRNFKYDITQAL	7	0.07	0.07				WAYDRNFKYDITQAL	WAYDRNFKYDITQAL	3	1	1	1
HLA-DRB3*01:01	1	2449	2463	AYDRNFKYDITQALK	15	0.15	0.15				AYDRNFKYDITQALK	AYDRNFKYDITQALK	5	3	1	1
HLA-DRB3*01:01	1	2450	2464	YDRNFKYDITQALKA	19	0.19	0.19				YDRNFKYDITQALKA	YDRNFKYDITQALKA	6	2	3	1
HLA-DRB3*01:01	1	2871	2885	VLKQMNLHYDSEFHF	340	3.4					VLKQMNLHYDSEFHF
HLA-DRB3*01:01	1	2451	2465	DRNFKYDITQALKAQ	27	0.27	0.27				DRNFKYDITQALKAQ	DRNFKYDITQALKAQ	6	2	3	1
HLA-DRB3*01:01	1	2452	2466	RNFKYDITQALKAQS	40	0.4	0.4				RNFKYDITQALKAQS	RNFKYDITQALKAQS	9	6	2	1
HLA-DRB3*01:01	1	2453	2467	NFKYDITQALKAQSI	110	1.1	1.1				NFKYDITQALKAQSI	NFKYDITQALKAQSI	8	7	1
HLA-DRB1*08:02	1	2454	2468	FKYDITQALKAQSIH	230	2.3	2.3				FKYDITQALKAQSIH	FKYDITQALKAQSIH	6	6
HLA-DRB1*04:05	1	1545	1559	DNLQFNHFSIQKLDQ	350	3.5					DNLQFNHFSIQKLDQ
HLA-DRB1*08:02	1	2455	2469	KYDITQALKAQSIHP	250	2.5	2.5				KYDITQALKAQSIHP	KYDITQALKAQSIHP	2	2
HLA-DRB1*07:01	1	2451	2465	DRNFKYDITQALKAQ	350	3.5					DRNFKYDITQALKAQ
HLA-DRB1*08:02	1	2456	2470	YDITQALKAQSIHPE	240	2.4	2.4				YDITQALKAQSIHPE	YDITQALKAQSIHPE	2	2
HLA-DRB1*11:01	1	1617	1631	FHFDRLYKFDITSAL	350	3.5					FHFDRLYKFDITSAL
HLA-DRB1*07:01	1	1998	2012	FLLKGFGQSASVSFD	350	3.5					FLLKGFGQSASVSFD
HLA-DRB4*01:01	1	1336	1350	FPHWHRLYVLQVENA	350	3.5					FPHWHRLYVLQVENA
HLA-DRB4*01:01	1	2457	2471	DITQALKAQSIHPED	310	3.1	3.1				DITQALKAQSIHPED	DITQALKAQSIHPED	1	1
HLA-DRB5*01:01	1	3043	3057	FYKYHIMKAGHDTAR	350	3.5					FYKYHIMKAGHDTAR
HLA-DRB1*04:01	1	3227	3241	GFVLSGIYTSANVKI	350	3.5					GFVLSGIYTSANVKI
HLA-DRB4*01:01	1	2458	2472	ITQALKAQSIHPEDV	310	3.1	3.1				ITQALKAQSIHPEDV	ITQALKAQSIHPEDV	1	1
HLA-DRB4*01:01	1	2459	2473	TQALKAQSIHPEDVF	350	3.5	3.5				TQALKAQSIHPEDVF	TQALKAQSIHPEDVF	1	1
HLA-DRB4*01:01	1	2460	2474	QALKAQSIHPEDVFD	350	3.5	3.5				QALKAQSIHPEDVFD	QALKAQSIHPEDVFD	1	1
HLA-DRB3*01:01	1	2466	2480	SIHPEDVFDTDAPFF	390	3.9	3.9				SIHPEDVFDTDAPFF	SIHPEDVFDTDAPFF	1	1
HLA-DRB3*01:01	1	2467	2481	IHPEDVFDTDAPFFI	36	0.36	0.36				IHPEDVFDTDAPFFI	IHPEDVFDTDAPFFI	1			1
HLA-DRB3*01:01	1	2468	2482	HPEDVFDTDAPFFIK	38	0.38	0.38				HPEDVFDTDAPFFIK	HPEDVFDTDAPFFIK	1			1
HLA-DRB1*04:05	1	1547	1561	LQFNHFSIQKLDQTI	350	3.5					LQFNHFSIQKLDQTI
HLA-DRB3*01:01	1	2469	2483	PEDVFDTDAPFFIKV	36	0.36	0.36				PEDVFDTDAPFFIKV	PEDVFDTDAPFFIKV	1			1
HLA-DRB1*11:01	1	1615	1629	MPFHFDRLYKFDITS	350	3.5					MPFHFDRLYKFDITS
HLA-DRB3*01:01	1	27	41	NVDSLSSDEVLALEK	350	3.5					NVDSLSSDEVLALEK
HLA-DRB3*01:01	1	2470	2484	EDVFDTDAPFFIKVE	40	0.4	0.4				EDVFDTDAPFFIKVE	EDVFDTDAPFFIKVE	1			1
HLA-DRB3*01:01	1	2471	2485	DVFDTDAPFFIKVEV	43	0.43	0.43				DVFDTDAPFFIKVEV	DVFDTDAPFFIKVEV	1			1
HLA-DRB1*09:01	1	87	101	PLWHRLYVVQLERAL	350	3.5					PLWHRLYVVQLERAL
HLA-DRB3*01:01	1	2472	2486	VFDTDAPFFIKVEVH	120	1.2	1.2				VFDTDAPFFIKVEVH	VFDTDAPFFIKVEVH	1		1
HLA-DRB3*01:01	1	2473	2487	FDTDAPFFIKVEVHG	210	2.1	2.1				FDTDAPFFIKVEVHG	FDTDAPFFIKVEVHG	1	1
HLA-DRB1*09:01	1	2177	2191	QMDMALLSHGSAVAI	350	3.5					QMDMALLSHGSAVAI
HLA-DRB1*08:02	1	2727	2741	RIWAIWQALQKYRGF	350	3.5					RIWAIWQALQKYRGF
HLA-DRB1*09:01	1	2479	2493	FFIKVEVHGVNKTAL	330	3.3	3.3				FFIKVEVHGVNKTAL	FFIKVEVHGVNKTAL	1	1
HLA-DRB1*07:01	1	2452	2466	RNFKYDITQALKAQS	350	3.5					RNFKYDITQALKAQS
HLA-DRB4*01:01	1	1209	1223	RVYKYEITQQLHDLD	350	3.5					RVYKYEITQQLHDLD
HLA-DRB1*03:01	1	2519	2533	HIAGSGVRKDVTSLT	240	2.4	2.4				HIAGSGVRKDVTSLT	HIAGSGVRKDVTSLT	2	2
HLA-DRB1*03:01	1	2520	2534	IAGSGVRKDVTSLTA	240	2.4	2.4				IAGSGVRKDVTSLTA	IAGSGVRKDVTSLTA	2	2
HLA-DRB3*01:01	1	28	42	VDSLSSDEVLALEKA	350	3.5					VDSLSSDEVLALEKA
HLA-DRB1*03:01	1	2521	2535	AGSGVRKDVTSLTAS	240	2.4	2.4				AGSGVRKDVTSLTAS	AGSGVRKDVTSLTAS	2	2
HLA-DRB5*01:01	1	94	108	VVQLERALIRKKATI	350	3.5					VVQLERALIRKKATI
HLA-DRB1*03:01	1	2522	2536	GSGVRKDVTSLTASE	230	2.3	2.3				GSGVRKDVTSLTASE	GSGVRKDVTSLTASE	2	2
HLA-DRB1*03:01	1	2523	2537	SGVRKDVTSLTASEI	240	2.4	2.4				SGVRKDVTSLTASEI	SGVRKDVTSLTASEI	2	2
HLA-DRB1*07:01	1	2450	2464	YDRNFKYDITQALKA	350	3.5					YDRNFKYDITQALKA
HLA-DRB1*03:01	1	2524	2538	GVRKDVTSLTASEIE	350	3.5	3.5				GVRKDVTSLTASEIE	GVRKDVTSLTASEIE	2	2
HLA-DRB1*01:01	1	3074	3088	YLYYLALSTLEEDNY	350	3.5					YLYYLALSTLEEDNY
HLA-DRB1*15:01	1	2730	2744	AIWQALQKYRGFQYN	360	3.6					AIWQALQKYRGFQYN
HLA-DRB1*03:01	1	2525	2539	VRKDVTSLTASEIEN	350	3.5	3.5				VRKDVTSLTASEIEN	VRKDVTSLTASEIEN	1	1
HLA-DRB3*01:01	1	794	808	DRMYKYEITEALKTL	360	3.6					DRMYKYEITEALKTL
HLA-DRB1*01:01	1	1287	1301	EGEIESIRSAFLQIQ	360	3.6					EGEIESIRSAFLQIQ
HLA-DRB1*13:02	1	98	112	ERALIRKKATISIPY	360	3.6					ERALIRKKATISIPY
HLA-DRB1*09:01	1	2454	2468	FKYDITQALKAQSIH	360	3.6					FKYDITQALKAQSIH
HLA-DRB1*07:01	1	753	767	FLSYIGTSASVDIFI	360	3.6					FLSYIGTSASVDIFI
HLA-DRB3*02:02	1	3232	3246	GIYTSANVKIYLVRE	360	3.6					GIYTSANVKIYLVRE
HLA-DRB1*04:01	1	3071	3085	GYDYLYYLALSTLEE	360	3.6					GYDYLYYLALSTLEE
HLA-DRB5*01:01	1	2550	2564	DDGPNGFQAIAAYHG	310	3.1	3.1				DDGPNGFQAIAAYHG	DDGPNGFQAIAAYHG	2	2
HLA-DRB1*01:01	1	1340	1354	HRLYVLQVENALLER	360	3.6					HRLYVLQVENALLER
HLA-DRB5*01:01	1	2551	2565	DGPNGFQAIAAYHGS	310	3.1	3.1				DGPNGFQAIAAYHGS	DGPNGFQAIAAYHGS	3	3
HLA-DRB5*01:01	1	2552	2566	GPNGFQAIAAYHGSP	320	3.2	3.2				GPNGFQAIAAYHGSP	GPNGFQAIAAYHGSP	3	3
HLA-DRB1*07:01	1	754	768	LSYIGTSASVDIFIN	360	3.6					LSYIGTSASVDIFIN
HLA-DRB1*09:01	1	2178	2192	MDMALLSHGSAVAIP	360	3.6					MDMALLSHGSAVAIP
HLA-DRB1*09:01	1	2453	2467	NFKYDITQALKAQSI	360	3.6					NFKYDITQALKAQSI
HLA-DRB5*01:01	1	2553	2567	PNGFQAIAAYHGSPP	340	3.4	3.4				PNGFQAIAAYHGSPP	PNGFQAIAAYHGSPP	3	3
HLA-DRB1*15:01	1	2553	2567	PNGFQAIAAYHGSPP	360	3.6					PNGFQAIAAYHGSPP
HLA-DRB5*01:01	1	2554	2568	NGFQAIAAYHGSPPM	320	3.2	3.2				NGFQAIAAYHGSPPM	NGFQAIAAYHGSPPM	3	3
HLA-DRB1*09:01	1	2584	2598	MASFPHWHRLFVKQM	230	2.3	2.3				MASFPHWHRLFVKQM	MASFPHWHRLFVKQM	1	1
HLA-DRB1*12:01	1	195	209	QFELAHNAIHYLVGG	360	3.6					QFELAHNAIHYLVGG
HLA-DRB1*01:01	1	2614	2628	WDWTSAFSHLPALVT	24	0.24	0.24				WDWTSAFSHLPALVT	WDWTSAFSHLPALVT	3	1	1	1
HLA-DRB1*01:01	1	2615	2629	DWTSAFSHLPALVTD	14	0.14	0.14				DWTSAFSHLPALVTD	DWTSAFSHLPALVTD	3	2		1
HLA-DRB1*01:01	1	2616	2630	WTSAFSHLPALVTDH	10	0.1	0.1				WTSAFSHLPALVTDH	WTSAFSHLPALVTDH	2	1		1
HLA-DRB1*04:01	1	1341	1355	RLYVLQVENALLERG	360	3.6					RLYVLQVENALLERG
HLA-DRB3*01:01	1	795	809	RMYKYEITEALKTLN	360	3.6					RMYKYEITEALKTLN
HLA-DRB1*01:01	1	2617	2631	TSAFSHLPALVTDHE	10	0.1	0.1				TSAFSHLPALVTDHE	TSAFSHLPALVTDHE	2	1		1
HLA-DRB1*01:01	1	2618	2632	SAFSHLPALVTDHEH	19	0.19	0.19				SAFSHLPALVTDHEH	SAFSHLPALVTDHEH	2	1		1
HLA-DRB1*01:01	1	2619	2633	AFSHLPALVTDHEHN	110	1.1	1.1				AFSHLPALVTDHEHN	AFSHLPALVTDHEHN	1		1
HLA-DRB1*01:01	1	748	762	TFAGFFLSYIGTSAS	360	3.6					TFAGFFLSYIGTSAS
HLA-DRB1*01:01	1	1570	1584	VFAGFILHNIGTSAV	360	3.6					VFAGFILHNIGTSAV
HLA-DRB1*13:02	1	3093	3107	VHYEILHNAVHLWLG	360	3.6					VHYEILHNAVHLWLG
HLA-DRB1*01:01	1	2620	2634	FSHLPALVTDHEHNP	230	2.3	2.3				FSHLPALVTDHEHNP	FSHLPALVTDHEHNP	1	1
HLA-DRB1*04:05	1	2662	2676	GSESFFYRQVLLALE	440	4.4	4.4				GSESFFYRQVLLALE	GSESFFYRQVLLALE	1	1
HLA-DRB1*01:01	1	3072	3086	YDYLYYLALSTLEED	360	3.6					YDYLYYLALSTLEED
HLA-DRB1*04:05	1	2663	2677	SESFFYRQVLLALEQ	280	2.8	2.8				SESFFYRQVLLALEQ	SESFFYRQVLLALEQ	1	1
HLA-DRB1*04:05	1	2664	2678	ESFFYRQVLLALEQT	310	3.1	3.1				ESFFYRQVLLALEQT	ESFFYRQVLLALEQT	1	1
HLA-DRB1*04:05	1	2665	2679	SFFYRQVLLALEQTD	250	2.5	2.5				SFFYRQVLLALEQTD	SFFYRQVLLALEQTD	1	1
HLA-DRB1*12:01	1	2274	2288	EVQFEVVHNAIHYLV	365	3.65					EVQFEVVHNAIHYLV
HLA-DRB1*15:01	1	2550	2564	DDGPNGFQAIAAYHG	370	3.7					DDGPNGFQAIAAYHG
HLA-DRB1*04:05	1	1266	1280	DEYREAVTSASHIRK	370	3.7					DEYREAVTSASHIRK
HLA-DRB1*15:01	1	2551	2565	DGPNGFQAIAAYHGS	370	3.7					DGPNGFQAIAAYHGS
HLA-DRB1*04:05	1	2666	2680	FFYRQVLLALEQTDF	410	4.1	4.1				FFYRQVLLALEQTDF	FFYRQVLLALEQTDF	1	1
HLA-DRB1*04:05	1	2451	2465	DRNFKYDITQALKAQ	370	3.7					DRNFKYDITQALKAQ
HLA-DRB1*04:01	1	2681	2695	CQFEVQFEITHNAIH	480	4.8	4.8				CQFEVQFEITHNAIH	CQFEVQFEITHNAIH	1	1
HLA-DRB1*04:01	1	2682	2696	QFEVQFEITHNAIHS	280	2.8	2.8				QFEVQFEITHNAIHS	QFEVQFEITHNAIHS	1	1
HLA-DRB1*01:01	1	2114	2128	ERDLASLKSAMRSLQ	370	3.7					ERDLASLKSAMRSLQ
HLA-DRB1*04:01	1	2683	2697	FEVQFEITHNAIHSW	300	3	3				FEVQFEITHNAIHSW	FEVQFEITHNAIHSW	2	2
HLA-DRB3*01:01	1	793	807	FDRMYKYEITEALKT	370	3.7					FDRMYKYEITEALKT
HLA-DRB1*11:01	1	2454	2468	FKYDITQALKAQSIH	370	3.7					FKYDITQALKAQSIH
HLA-DRB3*02:02	1	2684	2698	EVQFEITHNAIHSWT	280	2.8	2.8				EVQFEITHNAIHSWT	EVQFEITHNAIHSWT	2	2
HLA-DRB1*01:01	1	1288	1302	GEIESIRSAFLQIQK	370	3.7					GEIESIRSAFLQIQK
HLA-DRB3*01:01	1	792	806	GFDRMYKYEITEALK	370	3.7					GFDRMYKYEITEALK
HLA-DRB1*01:01	1	2552	2566	GPNGFQAIAAYHGSP	370	3.7					GPNGFQAIAAYHGSP
HLA-DRB1*15:01	1	2552	2566	GPNGFQAIAAYHGSP	370	3.7					GPNGFQAIAAYHGSP
HLA-DRB1*01:01	1	1338	1352	HWHRLYVLQVENALL	370	3.7					HWHRLYVLQVENALL
HLA-DRB1*13:02	1	226	240	LFFLHHSNTDRIFAI	370	3.7					LFFLHHSNTDRIFAI
HLA-DRB3*02:02	1	2685	2699	VQFEITHNAIHSWTG	290	2.9	2.9				VQFEITHNAIHSWTG	VQFEITHNAIHSWTG	1	1
HLA-DRB3*02:02	1	2173	2187	LYTLQMDMALLSHGS	370	3.7					LYTLQMDMALLSHGS
HLA-DRB1*11:01	1	2453	2467	NFKYDITQALKAQSI	370	3.7					NFKYDITQALKAQSI
HLA-DRB5*01:01	1	3041	3055	NPFYKYHIMKAGHDT	370	3.7					NPFYKYHIMKAGHDT
HLA-DRB3*02:02	1	2686	2700	QFEITHNAIHSWTGG	390	3.9	3.9				QFEITHNAIHSWTGG	QFEITHNAIHSWTGG	1	1
HLA-DRB1*11:01	1	1616	1630	PFHFDRLYKFDITSA	370	3.7					PFHFDRLYKFDITSA
HLA-DRB5*01:01	1	3042	3056	PFYKYHIMKAGHDTA	370	3.7					PFYKYHIMKAGHDTA
HLA-DRB3*01:01	1	2706	2720	MSSLEYTAYDPLFYL	470	4.7	4.7				MSSLEYTAYDPLFYL	MSSLEYTAYDPLFYL	1	1
HLA-DRB1*01:01	1	2115	2129	RDLASLKSAMRSLQA	370	3.7					RDLASLKSAMRSLQA
HLA-DRB3*01:01	1	2707	2721	SSLEYTAYDPLFYLH	470	4.7	4.7				SSLEYTAYDPLFYLH	SSLEYTAYDPLFYLH	1	1
HLA-DRB3*01:01	1	2708	2722	SLEYTAYDPLFYLHH	480	4.8	4.8				SLEYTAYDPLFYLHH	SLEYTAYDPLFYLHH	1	1
HLA-DRB3*01:01	1	2709	2723	LEYTAYDPLFYLHHS	480	4.8	4.8				LEYTAYDPLFYLHHS	LEYTAYDPLFYLHHS	1	1
HLA-DRB3*02:02	1	2715	2729	DPLFYLHHSNTDRIW	350	3.5	3.5				DPLFYLHHSNTDRIW	DPLFYLHHSNTDRIW	1	1
HLA-DRB3*02:02	1	2716	2730	PLFYLHHSNTDRIWA	250	2.5	2.5				PLFYLHHSNTDRIWA	PLFYLHHSNTDRIWA	1	1
HLA-DRB1*01:01	1	1339	1353	WHRLYVLQVENALLE	370	3.7					WHRLYVLQVENALLE
HLA-DRB3*02:02	1	2717	2731	LFYLHHSNTDRIWAI	220	2.2	2.2				LFYLHHSNTDRIWAI	LFYLHHSNTDRIWAI	2	2
HLA-DRB5*01:01	1	3044	3058	YKYHIMKAGHDTARS	370	3.7					YKYHIMKAGHDTARS
HLA-DRB1*07:01	1	1620	1634	DRLYKFDITSALHKL	380	3.8					DRLYKFDITSALHKL
HLA-DRB1*07:01	1	1287	1301	EGEIESIRSAFLQIQ	380	3.8					EGEIESIRSAFLQIQ
HLA-DRB1*15:01	1	1287	1301	EGEIESIRSAFLQIQ	380	3.8					EGEIESIRSAFLQIQ
HLA-DRB1*07:01	1	752	766	FFLSYIGTSASVDIF	380	3.8					FFLSYIGTSASVDIF
HLA-DRB1*15:01	1	1288	1302	GEIESIRSAFLQIQK	380	3.8					GEIESIRSAFLQIQK
HLA-DRB3*02:02	1	2718	2732	FYLHHSNTDRIWAIW	430	4.3	4.3				FYLHHSNTDRIWAIW	FYLHHSNTDRIWAIW	1	1
HLA-DRB1*08:02	1	2724	2738	NTDRIWAIWQALQKY	360	3.6	3.6				NTDRIWAIWQALQKY	NTDRIWAIWQALQKY	1	1
HLA-DRB1*08:02	1	2725	2739	TDRIWAIWQALQKYR	230	2.3	2.3				TDRIWAIWQALQKYR	TDRIWAIWQALQKYR	2	2
HLA-DRB1*08:02	1	2726	2740	DRIWAIWQALQKYRG	190	1.9	1.9				DRIWAIWQALQKYRG	DRIWAIWQALQKYRG	2	1	1
HLA-DRB1*11:01	1	2727	2741	RIWAIWQALQKYRGF	340	3.4	3.4				RIWAIWQALQKYRGF	RIWAIWQALQKYRGF	3	3
HLA-DRB1*11:01	1	2728	2742	IWAIWQALQKYRGFQ	340	3.4	3.4				IWAIWQALQKYRGFQ	IWAIWQALQKYRGFQ	3	3
HLA-DRB1*11:01	1	2729	2743	WAIWQALQKYRGFQY	340	3.4	3.4				WAIWQALQKYRGFQY	WAIWQALQKYRGFQY	3	3
HLA-DRB1*15:01	1	748	762	TFAGFFLSYIGTSAS	380	3.8					TFAGFFLSYIGTSAS
HLA-DRB1*11:01	1	2730	2744	AIWQALQKYRGFQYN	330	3.3	3.3				AIWQALQKYRGFQYN	AIWQALQKYRGFQYN	2	2
HLA-DRB1*15:01	1	2731	2745	IWQALQKYRGFQYNA	360	3.6	3.6				IWQALQKYRGFQYNA	IWQALQKYRGFQYNA	1	1
HLA-DRB1*15:01	1	2729	2743	WAIWQALQKYRGFQY	380	3.8					WAIWQALQKYRGFQY
HLA-DRB4*01:01	1	1339	1353	WHRLYVLQVENALLE	380	3.8					WHRLYVLQVENALLE
HLA-DRB1*03:01	1	89	103	WHRLYVVQLERALIR	380	3.8					WHRLYVVQLERALIR
HLA-DRB1*03:01	1	2858	2872	WSFERLFRYDITKVL	380	3.8					WSFERLFRYDITKVL
HLA-DRB1*04:05	1	2450	2464	YDRNFKYDITQALKA	380	3.8					YDRNFKYDITQALKA
HLA-DRB3*02:02	1	3269	3283	YERIFKYDITEVANR	380	3.8					YERIFKYDITEVANR
HLA-DRB1*04:01	1	376	390	YRAYHFDVTDSVASI	380	3.8					YRAYHFDVTDSVASI
HLA-DRB1*15:01	1	2732	2746	WQALQKYRGFQYNAA	260	2.6	2.6				WQALQKYRGFQYNAA	WQALQKYRGFQYNAA	1	1
HLA-DRB1*04:05	1	2449	2463	AYDRNFKYDITQALK	390	3.9					AYDRNFKYDITQALK
HLA-DRB1*04:01	1	1057	1071	DPIFFLHRSNTDRLW	390	3.9					DPIFFLHRSNTDRLW
HLA-DRB1*04:05	1	646	660	DPIFYLHHSNVDRLW	390	3.9					DPIFYLHHSNVDRLW
HLA-DRB1*04:01	1	2684	2698	EVQFEITHNAIHSWT	390	3.9					EVQFEITHNAIHSWT
HLA-DRB1*15:01	1	2733	2747	QALQKYRGFQYNAAH	260	2.6	2.6				QALQKYRGFQYNAAH	QALQKYRGFQYNAAH	1	1
HLA-DRB1*13:02	1	3091	3105	FEVHYEILHNAVHLW	390	3.9					FEVHYEILHNAVHLW			1
HLA-DRB3*02:02	1	2683	2697	FEVQFEITHNAIHSW	390	3.9					FEVQFEITHNAIHSW
HLA-DRB1*04:01	1	3228	3242	FVLSGIYTSANVKIY	390	3.9					FVLSGIYTSANVKIY
HLA-DRB1*07:01	1	751	765	GFFLSYIGTSASVDI	390	3.9					GFFLSYIGTSASVDI
HLA-DRB1*15:01	1	2734	2748	ALQKYRGFQYNAAHC	260	2.6	2.6				ALQKYRGFQYNAAHC	ALQKYRGFQYNAAHC	1	1
HLA-DRB1*15:01	1	2735	2749	LQKYRGFQYNAAHCD	460	4.6	4.6				LQKYRGFQYNAAHCD	LQKYRGFQYNAAHCD	1	1
HLA-DRB3*02:02	1	2736	2750	QKYRGFQYNAAHCDI	240	2.4	2.4				QKYRGFQYNAAHCDI	QKYRGFQYNAAHCDI	1	1
HLA-DRB3*02:02	1	2737	2751	KYRGFQYNAAHCDIQ	200	2	2				KYRGFQYNAAHCDIQ	KYRGFQYNAAHCDIQ	1	1
HLA-DRB3*02:02	1	2738	2752	YRGFQYNAAHCDIQV	170	1.7	1.7				YRGFQYNAAHCDIQV	YRGFQYNAAHCDIQV	1		1
HLA-DRB1*01:01	1	2554	2568	NGFQAIAAYHGSPPM	390	3.9					NGFQAIAAYHGSPPM
HLA-DRB3*02:02	1	2739	2753	RGFQYNAAHCDIQVL	250	2.5	2.5				RGFQYNAAHCDIQVL	RGFQYNAAHCDIQVL	1	1
HLA-DRB1*04:05	1	647	661	PIFYLHHSNVDRLWA	390	3.9					PIFYLHHSNVDRLWA
HLA-DRB1*01:01	1	2553	2567	PNGFQAIAAYHGSPP	390	3.9					PNGFQAIAAYHGSPP
HLA-DRB1*03:01	1	3338	3352	PPKVIVKRGTRIMFH	390	3.9					PPKVIVKRGTRIMFH
HLA-DRB1*12:01	1	2746	2760	AHCDIQVLKQPLKPF	194	1.94	1.94				AHCDIQVLKQPLKPF	AHCDIQVLKQPLKPF	1		1
HLA-DRB1*12:01	1	2747	2761	HCDIQVLKQPLKPFS	194	1.94	1.94				HCDIQVLKQPLKPFS	HCDIQVLKQPLKPFS	1		1
HLA-DRB1*12:01	1	2748	2762	CDIQVLKQPLKPFSE	219	2.19	2.19				CDIQVLKQPLKPFSE	CDIQVLKQPLKPFSE	1	1
HLA-DRB1*04:05	1	139	153	AHDNSWYRADITFLN	400	4					AHDNSWYRADITFLN
HLA-DRB1*15:01	1	1713	1727	DDSPDGYQAIASFHA	400	4					DDSPDGYQAIASFHA
HLA-DRB1*09:01	1	2179	2193	DMALLSHGSAVAIPY	400	4					DMALLSHGSAVAIPY
HLA-DRB1*04:05	1	141	155	DNSWYRADITFLNKK	400	4					DNSWYRADITFLNKK
HLA-DRB1*12:01	1	2749	2763	DIQVLKQPLKPFSES	362	3.62	3.62				DIQVLKQPLKPFSES	DIQVLKQPLKPFSES	1	1
HLA-DRB1*04:01	1	1540	1554	FRYQYDNLQFNHFSI	400	4					FRYQYDNLQFNHFSI
HLA-DRB1*09:01	1	2765	2779	NPNPVTRANSRAVDS	430	4.3	4.3				NPNPVTRANSRAVDS	NPNPVTRANSRAVDS	1	1
HLA-DRB1*04:05	1	140	154	HDNSWYRADITFLNK	400	4					HDNSWYRADITFLNK
HLA-DRB1*09:01	1	2766	2780	PNPVTRANSRAVDSF	420	4.2	4.2				PNPVTRANSRAVDSF	PNPVTRANSRAVDSF	1	1
HLA-DRB4*01:01	1	1338	1352	HWHRLYVLQVENALL	400	4					HWHRLYVLQVENALL
HLA-DRB3*01:01	1	3272	3286	IFKYDITEVANRLNM	400	4					IFKYDITEVANRLNM
HLA-DRB3*01:01	1	2781	2795	DYERLNYQYDTLTFH	490	4.9	4.9				DYERLNYQYDTLTFH	DYERLNYQYDTLTFH	1	1
HLA-DRB1*01:01	1	2815	2829	TFAAFLLHGFGASAD	360	3.6	3.6				TFAAFLLHGFGASAD	TFAAFLLHGFGASAD	1	1
HLA-DRB1*03:01	1	2051	2065	LKDMKLRYDDTFTIK	400	4					LKDMKLRYDDTFTIK
HLA-DRB1*01:01	1	2816	2830	FAAFLLHGFGASADV	220	2.2	2.2				FAAFLLHGFGASADV	FAAFLLHGFGASADV	1	1
HLA-DRB1*04:01	1	2042	2056	LYKYDITKTLKDMKL	400	4					LYKYDITKTLKDMKL
HLA-DRB1*07:01	1	2453	2467	NFKYDITQALKAQSI	400	4					NFKYDITQALKAQSI
HLA-DRB1*04:05	1	142	156	NSWYRADITFLNKKT	400	4					NSWYRADITFLNKKT
HLA-DRB1*04:01	1	1058	1072	PIFFLHRSNTDRLWA	400	4					PIFFLHRSNTDRLWA
HLA-DRB1*01:01	1	2817	2831	AAFLLHGFGASADVS	210	2.1	2.1				AAFLLHGFGASADVS	AAFLLHGFGASADVS	1	1
HLA-DRB5*01:01	1	1069	1083	RLWAIWQALQKYRGK	400	4					RLWAIWQALQKYRGK
HLA-DRB1*07:01	1	1621	1635	RLYKFDITSALHKLG	400	4					RLYKFDITSALHKLG
HLA-DRB1*01:01	1	1286	1300	SEGEIESIRSAFLQI	400	4					SEGEIESIRSAFLQI
HLA-DRB1*04:05	1	143	157	SWYRADITFLNKKTS	400	4					SWYRADITFLNKKTS
HLA-DRB1*01:01	1	2818	2832	AFLLHGFGASADVSF	310	3.1	3.1				AFLLHGFGASADVSF	AFLLHGFGASADVSF	1	1
HLA-DRB1*01:01	1	2113	2127	TERDLASLKSAMRSL	400	4					TERDLASLKSAMRSL
HLA-DRB1*11:01	1	2855	2869	EMPWSFERLFRYDIT	450	4.5	4.5				EMPWSFERLFRYDIT	EMPWSFERLFRYDIT	1	1
HLA-DRB5*01:01	1	2321	2335	VWQALQKKRKRPYHK	400	4					VWQALQKKRKRPYHK
HLA-DRB5*01:01	1	2322	2336	WQALQKKRKRPYHKA	400	4					WQALQKKRKRPYHKA
HLA-DRB1*11:01	1	2856	2870	MPWSFERLFRYDITK	420	4.2	4.2				MPWSFERLFRYDITK	MPWSFERLFRYDITK	1	1
HLA-DRB1*11:01	1	2857	2871	PWSFERLFRYDITKV	410	4.1	4.1				PWSFERLFRYDITKV	PWSFERLFRYDITKV	1	1
HLA-DRB3*01:01	1	2858	2872	WSFERLFRYDITKVL	19	0.19	0.19				WSFERLFRYDITKVL	WSFERLFRYDITKVL	4	3		1
HLA-DRB3*01:01	1	2859	2873	SFERLFRYDITKVLK	19	0.19	0.19				SFERLFRYDITKVLK	SFERLFRYDITKVLK	4	2	1	1
HLA-DRB1*03:01	1	3270	3284	ERIFKYDITEVANRL	410	4.1					ERIFKYDITEVANRL
HLA-DRB3*02:02	1	645	659	FDPIFYLHHSNVDRL	410	4.1					FDPIFYLHHSNVDRL
HLA-DRB3*01:01	1	2860	2874	FERLFRYDITKVLKQ	23	0.23	0.23				FERLFRYDITKVLKQ	FERLFRYDITKVLKQ	5	2	2	1
HLA-DRB1*09:01	1	1029	1043	FEIAHNFIHALVGGN	410	4.1					FEIAHNFIHALVGGN
HLA-DRB3*01:01	1	2861	2875	ERLFRYDITKVLKQM	27	0.27	0.27				ERLFRYDITKVLKQM	ERLFRYDITKVLKQM	5	2	1	2
HLA-DRB3*01:01	1	2862	2876	RLFRYDITKVLKQMN	46	0.46	0.46				RLFRYDITKVLKQMN	RLFRYDITKVLKQMN	5	3	1	1
HLA-DRB1*07:01	1	2454	2468	FKYDITQALKAQSIH	410	4.1					FKYDITQALKAQSIH
HLA-DRB3*01:01	1	2863	2877	LFRYDITKVLKQMNL	110	1.1	1.1				LFRYDITKVLKQMNL	LFRYDITKVLKQMNL	4	3	1
HLA-DRB4*01:01	1	2864	2878	FRYDITKVLKQMNLH	270	2.7	2.7				FRYDITKVLKQMNLH	FRYDITKVLKQMNLH	2	2
HLA-DRB1*09:01	1	1573	1587	GFILHNIGTSAVVDI	410	4.1					GFILHNIGTSAVVDI
HLA-DRB1*12:01	1	2865	2879	RYDITKVLKQMNLHY	43	0.43	0.43				RYDITKVLKQMNLHY	RYDITKVLKQMNLHY	2	1		1
HLA-DRB3*02:02	1	140	154	HDNSWYRADITFLNK	410	4.1					HDNSWYRADITFLNK
HLA-DRB1*12:01	1	2866	2880	YDITKVLKQMNLHYD	35	0.35	0.35				YDITKVLKQMNLHYD	YDITKVLKQMNLHYD	2	1		1
HLA-DRB1*12:01	1	2867	2881	DITKVLKQMNLHYDS	43	0.43	0.43				DITKVLKQMNLHYDS	DITKVLKQMNLHYDS	2	1		1
HLA-DRB1*12:01	1	2868	2882	ITKVLKQMNLHYDSE	48	0.48	0.48				ITKVLKQMNLHYDSE	ITKVLKQMNLHYDSE	2	1		1
HLA-DRB1*12:01	1	2869	2883	TKVLKQMNLHYDSEF	56	0.56	0.56				TKVLKQMNLHYDSEF	TKVLKQMNLHYDSEF	2	1		1
HLA-DRB1*11:01	1	1333	1347	MPTFPHWHRLYVLQV	410	4.1					MPTFPHWHRLYVLQV
HLA-DRB1*12:01	1	2870	2884	KVLKQMNLHYDSEFH	225	2.25	2.25				KVLKQMNLHYDSEFH	KVLKQMNLHYDSEFH	2	2
HLA-DRB1*12:01	1	2871	2885	VLKQMNLHYDSEFHF	315	3.15	3.15				VLKQMNLHYDSEFHF	VLKQMNLHYDSEFHF	2	2
HLA-DRB3*01:01	1	2872	2886	LKQMNLHYDSEFHFE	210	2.1	2.1				LKQMNLHYDSEFHFE	LKQMNLHYDSEFHFE	1	1
HLA-DRB3*01:01	1	2873	2887	KQMNLHYDSEFHFEL	130	1.3	1.3				KQMNLHYDSEFHFEL	KQMNLHYDSEFHFEL	1		1
HLA-DRB1*13:02	1	99	113	RALIRKKATISIPYW	410	4.1					RALIRKKATISIPYW
HLA-DRB1*03:01	1	3271	3285	RIFKYDITEVANRLN	410	4.1					RIFKYDITEVANRLN
HLA-DRB3*01:01	1	2874	2888	QMNLHYDSEFHFELK	140	1.4	1.4				QMNLHYDSEFHFELK	QMNLHYDSEFHFELK	1		1
HLA-DRB3*01:01	1	2875	2889	MNLHYDSEFHFELKI	160	1.6	1.6				MNLHYDSEFHFELKI	MNLHYDSEFHFELKI	1		1
HLA-DRB3*01:01	1	2876	2890	NLHYDSEFHFELKIV	280	2.8	2.8				NLHYDSEFHFELKIV	NLHYDSEFHFELKIV	1	1
HLA-DRB1*12:01	1	2275	2289	VQFEVVHNAIHYLVG	415	4.15					VQFEVVHNAIHYLVG
HLA-DRB1*12:01	1	2729	2743	WAIWQALQKYRGFQY	415	4.15					WAIWQALQKYRGFQY
HLA-DRB1*07:01	1	2615	2629	DWTSAFSHLPALVTD	420	4.2					DWTSAFSHLPALVTD
HLA-DRB3*02:02	1	1030	1044	EIAHNFIHALVGGNE	420	4.2					EIAHNFIHALVGGNE
HLA-DRB1*01:01	1	403	417	ELFSVNGSALSNDIL	420	4.2					ELFSVNGSALSNDIL
HLA-DRB1*01:01	1	1135	1149	ESLAFNGLSIAQLDR	420	4.2					ESLAFNGLSIAQLDR
HLA-DRB1*07:01	1	1619	1633	FDRLYKFDITSALHK	420	4.2					FDRLYKFDITSALHK
HLA-DRB1*04:01	1	2926	2940	ERHDGFFRKEVGSLS	480	4.8	4.8				ERHDGFFRKEVGSLS	ERHDGFFRKEVGSLS	1	1
HLA-DRB1*01:01	1	3071	3085	GYDYLYYLALSTLEE	420	4.2					GYDYLYYLALSTLEE
HLA-DRB1*13:02	1	3094	3108	HYEILHNAVHLWLGG	420	4.2					HYEILHNAVHLWLGG
HLA-DRB1*04:01	1	2927	2941	RHDGFFRKEVGSLSL	220	2.2	2.2				RHDGFFRKEVGSLSL	RHDGFFRKEVGSLSL	2	2
HLA-DRB1*01:01	1	1971	1985	LEFVGMSVSSLHNYI	420	4.2					LEFVGMSVSSLHNYI
HLA-DRB1*04:01	1	2928	2942	HDGFFRKEVGSLSLD	220	2.2	2.2				HDGFFRKEVGSLSLD	HDGFFRKEVGSLSLD	2	2
HLA-DRB1*04:01	1	2929	2943	DGFFRKEVGSLSLDE	220	2.2	2.2				DGFFRKEVGSLSLDE	DGFFRKEVGSLSLDE	2	2
HLA-DRB1*09:01	1	2180	2194	MALLSHGSAVAIPYW	420	4.2					MALLSHGSAVAIPYW
HLA-DRB1*04:01	1	2930	2944	GFFRKEVGSLSLDEA	220	2.2	2.2				GFFRKEVGSLSLDEA	GFFRKEVGSLSLDEA	2	2
HLA-DRB4*01:01	1	2453	2467	NFKYDITQALKAQSI	420	4.2					NFKYDITQALKAQSI
HLA-DRB1*13:02	1	225	239	PLFFLHHSNTDRIFA	420	4.2					PLFFLHHSNTDRIFA
HLA-DRB3*01:01	1	2933	2947	RKEVGSLSLDEANDL	480	4.8	4.8				RKEVGSLSLDEANDL	RKEVGSLSLDEANDL	1	1
HLA-DRB3*01:01	1	2934	2948	KEVGSLSLDEANDLK	430	4.3	4.3				KEVGSLSLDEANDLK	KEVGSLSLDEANDLK	1	1
HLA-DRB1*11:01	1	1334	1348	PTFPHWHRLYVLQVE	420	4.2					PTFPHWHRLYVLQVE
HLA-DRB3*01:01	1	2935	2949	EVGSLSLDEANDLKN	430	4.3	4.3				EVGSLSLDEANDLKN	EVGSLSLDEANDLKN	1	1
HLA-DRB5*01:01	1	2727	2741	RIWAIWQALQKYRGF	420	4.2					RIWAIWQALQKYRGF
HLA-DRB1*03:01	1	25	39	RKNVDSLSSDEVLAL	420	4.2					RKNVDSLSSDEVLAL
HLA-DRB5*01:01	1	3135	3149	RLWIIWQELQKLRKK	420	4.2					RLWIIWQELQKLRKK
HLA-DRB1*11:01	1	91	105	RLYVVQLERALIRKK	420	4.2					RLYVVQLERALIRKK
HLA-DRB4*01:01	1	2102	2116	RNRIRMELSELTERD	420	4.2					RNRIRMELSELTERD
HLA-DRB3*01:01	1	2936	2950	VGSLSLDEANDLKNA	440	4.4	4.4				VGSLSLDEANDLKNA	VGSLSLDEANDLKNA	1	1
HLA-DRB1*15:01	1	2960	2974	PNGYESIAGYHGYPF	480	4.8	4.8				PNGYESIAGYHGYPF	PNGYESIAGYHGYPF	1	1
HLA-DRB1*07:01	1	2614	2628	WDWTSAFSHLPALVT	420	4.2					WDWTSAFSHLPALVT
HLA-DRB1*01:01	1	1968	1982	YDSLEFVGMSVSSLH	420	4.2					YDSLEFVGMSVSSLH
HLA-DRB1*15:01	1	2961	2975	NGYESIAGYHGYPFL	450	4.5	4.5				NGYESIAGYHGYPFL	NGYESIAGYHGYPFL	1	1
HLA-DRB1*03:01	1	3269	3283	YERIFKYDITEVANR	420	4.2					YERIFKYDITEVANR
HLA-DRB4*01:01	1	2994	3008	FPHWHRLHTIQFERA	260	2.6	2.6				FPHWHRLHTIQFERA	FPHWHRLHTIQFERA	1	1
HLA-DRB4*01:01	1	2995	3009	PHWHRLHTIQFERAL	250	2.5	2.5				PHWHRLHTIQFERAL	PHWHRLHTIQFERAL	1	1
HLA-DRB4*01:01	1	2996	3010	HWHRLHTIQFERALK	290	2.9	2.9				HWHRLHTIQFERALK	HWHRLHTIQFERALK	1	1
HLA-DRB5*01:01	1	2726	2740	DRIWAIWQALQKYRG	430	4.3					DRIWAIWQALQKYRG
HLA-DRB5*01:01	1	1068	1082	DRLWAIWQALQKYRG	430	4.3					DRLWAIWQALQKYRG
HLA-DRB4*01:01	1	2997	3011	WHRLHTIQFERALKE	250	2.5	2.5				WHRLHTIQFERALKE	WHRLHTIQFERALKE	1	1
HLA-DRB4*01:01	1	2998	3012	HRLHTIQFERALKEH	250	2.5	2.5				HRLHTIQFERALKEH	HRLHTIQFERALKEH	1	1
HLA-DRB1*09:01	1	3017	3031	GIPYWDWTKSMIALP	410	4.1	4.1				GIPYWDWTKSMIALP	GIPYWDWTKSMIALP	1	1
HLA-DRB4*01:01	1	2454	2468	FKYDITQALKAQSIH	430	4.3					FKYDITQALKAQSIH
HLA-DRB1*09:01	1	3018	3032	IPYWDWTKSMIALPA	340	3.4	3.4				IPYWDWTKSMIALPA	IPYWDWTKSMIALPA	1	1
HLA-DRB1*09:01	1	3019	3033	PYWDWTKSMIALPAF	350	3.5	3.5				PYWDWTKSMIALPAF	PYWDWTKSMIALPAF	1	1
HLA-DRB1*07:01	1	1288	1302	GEIESIRSAFLQIQK	430	4.3					GEIESIRSAFLQIQK
HLA-DRB1*09:01	1	3020	3034	YWDWTKSMIALPAFF	430	4.3	4.3				YWDWTKSMIALPAFF	YWDWTKSMIALPAFF	1	1
HLA-DRB1*01:01	1	3021	3035	WDWTKSMIALPAFFA	250	2.5	2.5				WDWTKSMIALPAFFA	WDWTKSMIALPAFFA	2	2
HLA-DRB1*01:01	1	3022	3036	DWTKSMIALPAFFAD	180	1.8	1.8				DWTKSMIALPAFFAD	DWTKSMIALPAFFAD	2	1	1
HLA-DRB1*13:02	1	1656	1670	HLDQHILNEPSLLFV	430	4.3					HLDQHILNEPSLLFV
HLA-DRB1*01:01	1	3023	3037	WTKSMIALPAFFADS	200	2	2				WTKSMIALPAFFADS	WTKSMIALPAFFADS	2	2
HLA-DRB1*01:01	1	3024	3038	TKSMIALPAFFADSS	200	2	2				TKSMIALPAFFADSS	TKSMIALPAFFADSS	2	2
HLA-DRB1*01:01	1	3025	3039	KSMIALPAFFADSSN	280	2.8	2.8				KSMIALPAFFADSSN	KSMIALPAFFADSSN	1	1
HLA-DRB3*01:01	1	3027	3041	MIALPAFFADSSNSN	230	2.3	2.3				MIALPAFFADSSNSN	MIALPAFFADSSNSN	2	2
HLA-DRB1*04:01	1	3028	3042	IALPAFFADSSNSNP	180	1.8	1.8				IALPAFFADSSNSNP	IALPAFFADSSNSNP	3	2	1
HLA-DRB1*04:01	1	3029	3043	ALPAFFADSSNSNPF	91	0.91	0.91				ALPAFFADSSNSNPF	ALPAFFADSSNSNPF	3	1	1	1
HLA-DRB1*04:01	1	3030	3044	LPAFFADSSNSNPFY	62	0.62	0.62				LPAFFADSSNSNPFY	LPAFFADSSNSNPFY	3	1	1	1
HLA-DRB1*04:01	1	2453	2467	NFKYDITQALKAQSI	430	4.3					NFKYDITQALKAQSI
HLA-DRB1*04:01	1	3031	3045	PAFFADSSNSNPFYK	73	0.73	0.73				PAFFADSSNSNPFYK	PAFFADSSNSNPFYK	3	1	1	1
HLA-DRB1*04:01	1	3032	3046	AFFADSSNSNPFYKY	120	1.2	1.2				AFFADSSNSNPFYKY	AFFADSSNSNPFYKY	2	1	1
HLA-DRB1*04:05	1	3040	3054	SNPFYKYHIMKAGHD	280	2.8	2.8				SNPFYKYHIMKAGHD	SNPFYKYHIMKAGHD	1	1
HLA-DRB1*04:01	1	1337	1351	PHWHRLYVLQVENAL	430	4.3					PHWHRLYVLQVENAL
HLA-DRB1*04:05	1	3041	3055	NPFYKYHIMKAGHDT	280	2.8	2.8				NPFYKYHIMKAGHDT	NPFYKYHIMKAGHDT	2	2
HLA-DRB1*04:05	1	3042	3056	PFYKYHIMKAGHDTA	280	2.8	2.8				PFYKYHIMKAGHDTA	PFYKYHIMKAGHDTA	2	2
HLA-DRB1*04:05	1	3043	3057	FYKYHIMKAGHDTAR	280	2.8	2.8				FYKYHIMKAGHDTAR	FYKYHIMKAGHDTAR	2	2
HLA-DRB1*09:01	1	400	414	VKSELFSVNGSALSN	430	4.3					VKSELFSVNGSALSN
HLA-DRB1*04:05	1	3044	3058	YKYHIMKAGHDTARS	280	2.8	2.8				YKYHIMKAGHDTARS	YKYHIMKAGHDTARS	2	2
HLA-DRB3*02:02	1	3058	3072	SPSDLLFNQPQLHGY	480	4.8	4.8				SPSDLLFNQPQLHGY	SPSDLLFNQPQLHGY	1	1
HLA-DRB1*15:01	1	3068	3082	QLHGYDYLYYLALST	240	2.4	2.4				QLHGYDYLYYLALST	QLHGYDYLYYLALST	1	1
HLA-DRB1*03:01	1	3268	3282	AYERIFKYDITEVAN	440	4.4					AYERIFKYDITEVAN
HLA-DRB1*15:01	1	3069	3083	LHGYDYLYYLALSTL	240	2.4	2.4				LHGYDYLYYLALSTL	LHGYDYLYYLALSTL	1	1
HLA-DRB1*04:01	1	1717	1731	DGYQAIASFHALPPL	440	4.4					DGYQAIASFHALPPL
HLA-DRB1*04:05	1	3070	3084	HGYDYLYYLALSTLE	110	1.1	1.1				HGYDYLYYLALSTLE	HGYDYLYYLALSTLE	2	1	1
HLA-DRB1*13:02	1	224	238	DPLFFLHHSNTDRIF	440	4.4					DPLFFLHHSNTDRIF
HLA-DRB1*11:01	1	1614	1628	EMPFHFDRLYKFDIT	440	4.4					EMPFHFDRLYKFDIT
HLA-DRB1*04:05	1	3071	3085	GYDYLYYLALSTLEE	28	0.28	0.28				GYDYLYYLALSTLEE	GYDYLYYLALSTLEE	4	3		1
HLA-DRB1*12:01	1	196	210	FELAHNAIHYLVGGR	440	4.4					FELAHNAIHYLVGGR
HLA-DRB1*04:01	1	2273	2287	FEVQFEVVHNAIHYL	440	4.4					FEVQFEVVHNAIHYL
HLA-DRB4*01:01	1	2101	2115	GRNRIRMELSELTER	440	4.4					GRNRIRMELSELTER
HLA-DRB1*04:05	1	3072	3086	YDYLYYLALSTLEED	17	0.17	0.17				YDYLYYLALSTLEED	YDYLYYLALSTLEED	4	3		1
HLA-DRB4*01:01	1	1340	1354	HRLYVLQVENALLER	440	4.4					HRLYVLQVENALLER
HLA-DRB1*08:02	1	2728	2742	IWAIWQALQKYRGFQ	440	4.4					IWAIWQALQKYRGFQ
HLA-DRB1*12:01	1	662	676	IWQALQIRRGKSYKA	440	4.4					IWQALQIRRGKSYKA
HLA-DRB1*04:05	1	3073	3087	DYLYYLALSTLEEDN	16	0.16	0.16				DYLYYLALSTLEEDN	DYLYYLALSTLEEDN	3	2		1
HLA-DRB1*13:02	1	1657	1671	LDQHILNEPSLLFVP	440	4.4					LDQHILNEPSLLFVP
HLA-DRB1*13:02	1	97	111	LERALIRKKATISIP	440	4.4					LERALIRKKATISIP
HLA-DRB1*13:02	1	2717	2731	LFYLHHSNTDRIWAI	440	4.4					LFYLHHSNTDRIWAI
HLA-DRB1*07:01	1	1622	1636	LYKFDITSALHKLGV	440	4.4					LYKFDITSALHKLGV
HLA-DRB1*04:05	1	3074	3088	YLYYLALSTLEEDNY	28	0.28	0.28				YLYYLALSTLEEDNY	YLYYLALSTLEEDNY	3	2		1
HLA-DRB1*04:05	1	3075	3089	LYYLALSTLEEDNYC	50	0.5	0.5				LYYLALSTLEEDNYC	LYYLALSTLEEDNYC	1			1
HLA-DRB4*01:01	1	2103	2117	NRIRMELSELTERDL	440	4.4					NRIRMELSELTERDL
HLA-DRB1*04:01	1	1716	1730	PDGYQAIASFHALPP	440	4.4					PDGYQAIASFHALPP
HLA-DRB1*04:05	1	1337	1351	PHWHRLYVLQVENAL	440	4.4					PHWHRLYVLQVENAL
HLA-DRB1*07:01	1	1543	1557	QYDNLQFNHFSIQKL	440	4.4					QYDNLQFNHFSIQKL
HLA-DRB1*04:01	1	377	391	RAYHFDVTDSVASID	440	4.4					RAYHFDVTDSVASID
HLA-DRB1*04:05	1	3076	3090	YYLALSTLEEDNYCD	180	1.8	1.8				YYLALSTLEEDNYCD	YYLALSTLEEDNYCD	1		1
HLA-DRB3*02:02	1	3091	3105	FEVHYEILHNAVHLW	300	3	3				FEVHYEILHNAVHLW	FEVHYEILHNAVHLW	2	1
HLA-DRB5*01:01	1	2725	2739	TDRIWAIWQALQKYR	440	4.4					TDRIWAIWQALQKYR
HLA-DRB3*02:02	1	3092	3106	EVHYEILHNAVHLWL	170	1.7	1.7				EVHYEILHNAVHLWL	EVHYEILHNAVHLWL	2	1	1
HLA-DRB1*09:01	1	561	575	TKNNPFHHAQVAFEN	440	4.4					TKNNPFHHAQVAFEN
HLA-DRB3*02:02	1	3093	3107	VHYEILHNAVHLWLG	160	1.6	1.6				VHYEILHNAVHLWLG	VHYEILHNAVHLWLG	2	1	1
HLA-DRB1*03:01	1	3267	3281	WAYERIFKYDITEVA	440	4.4					WAYERIFKYDITEVA
HLA-DRB1*11:01	1	2037	2051	WQFDRLYKYDITKTL	440	4.4					WQFDRLYKYDITKTL
HLA-DRB1*01:01	1	2136	2150	YQAIASFHGLPASCH	440	4.4					YQAIASFHGLPASCH
HLA-DRB1*07:01	1	1545	1559	DNLQFNHFSIQKLDQ	450	4.5					DNLQFNHFSIQKLDQ
HLA-DRB1*15:01	1	3022	3036	DWTKSMIALPAFFAD	450	4.5					DWTKSMIALPAFFAD
HLA-DRB3*02:02	1	3094	3108	HYEILHNAVHLWLGG	170	1.7	1.7				HYEILHNAVHLWLGG	HYEILHNAVHLWLGG	2	1	1
HLA-DRB3*02:02	1	3095	3109	YEILHNAVHLWLGGT	220	2.2	2.2				YEILHNAVHLWLGGT	YEILHNAVHLWLGGT	1	1
HLA-DRB3*02:02	1	3096	3110	EILHNAVHLWLGGTE	480	4.8	4.8				EILHNAVHLWLGGTE	EILHNAVHLWLGGTE	1	1
HLA-DRB3*01:01	1	3114	3128	MSSLAFSAYDPVFMI	310	3.1	3.1				MSSLAFSAYDPVFMI	MSSLAFSAYDPVFMI	1	1
HLA-DRB1*04:01	1	375	389	FYRAYHFDVTDSVAS	450	4.5					FYRAYHFDVTDSVAS
HLA-DRB1*09:01	1	401	415	KSELFSVNGSALSND	450	4.5					KSELFSVNGSALSND
HLA-DRB3*01:01	1	3115	3129	SSLAFSAYDPVFMIL	300	3	3				SSLAFSAYDPVFMIL	SSLAFSAYDPVFMIL	1	1
HLA-DRB3*01:01	1	3116	3130	SLAFSAYDPVFMILH	300	3	3				SLAFSAYDPVFMILH	SLAFSAYDPVFMILH	1	1
HLA-DRB5*01:01	1	1070	1084	LWAIWQALQKYRGKP	450	4.5					LWAIWQALQKYRGKP
HLA-DRB5*01:01	1	3136	3150	LWIIWQELQKLRKKP	450	4.5					LWIIWQELQKLRKKP
HLA-DRB1*03:01	1	2054	2068	MKLRYDDTFTIKVHI	450	4.5					MKLRYDDTFTIKVHI
HLA-DRB3*01:01	1	3117	3131	LAFSAYDPVFMILHS	300	3	3				LAFSAYDPVFMILHS	LAFSAYDPVFMILHS	1	1
HLA-DRB1*07:01	1	1546	1560	NLQFNHFSIQKLDQT	450	4.5					NLQFNHFSIQKLDQT
HLA-DRB3*01:01	1	3118	3132	AFSAYDPVFMILHSG	470	4.7	4.7				AFSAYDPVFMILHSG	AFSAYDPVFMILHSG	1	1
HLA-DRB1*12:01	1	3021	3035	WDWTKSMIALPAFFA	450	4.5					WDWTKSMIALPAFFA
HLA-DRB1*13:02	1	1339	1353	WHRLYVLQVENALLE	450	4.5					WHRLYVLQVENALLE
HLA-DRB5*01:01	1	3137	3151	WIIWQELQKLRKKPY	450	4.5					WIIWQELQKLRKKPY
HLA-DRB1*07:01	1	1544	1558	YDNLQFNHFSIQKLD	450	4.5					YDNLQFNHFSIQKLD
HLA-DRB1*04:05	1	3120	3134	SAYDPVFMILHSGLD	330	3.3	3.3				SAYDPVFMILHSGLD	SAYDPVFMILHSGLD	1	1
HLA-DRB1*04:05	1	3121	3135	AYDPVFMILHSGLDR	150	1.5	1.5				AYDPVFMILHSGLDR	AYDPVFMILHSGLDR	1		1
HLA-DRB5*01:01	1	2136	2150	YQAIASFHGLPASCH	450	4.5					YQAIASFHGLPASCH
HLA-DRB1*04:01	1	139	153	AHDNSWYRADITFLN	460	4.6					AHDNSWYRADITFLN
HLA-DRB3*02:02	1	1658	1672	DQHILNEPSLLFVPG	460	4.6					DQHILNEPSLLFVPG
HLA-DRB1*04:05	1	3122	3136	YDPVFMILHSGLDRL	150	1.5	1.5				YDPVFMILHSGLDRL	YDPVFMILHSGLDRL	1		1
HLA-DRB1*04:05	1	3123	3137	DPVFMILHSGLDRLW	150	1.5	1.5				DPVFMILHSGLDRLW	DPVFMILHSGLDRLW	1		1
HLA-DRB1*01:01	1	2930	2944	GFFRKEVGSLSLDEA	460	4.6					GFFRKEVGSLSLDEA
HLA-DRB4*01:01	1	1701	1715	HFLRKALKNMQADDS	460	4.6					HFLRKALKNMQADDS
HLA-DRB1*04:01	1	1656	1670	HLDQHILNEPSLLFV	460	4.6					HLDQHILNEPSLLFV
HLA-DRB1*04:05	1	2169	2183	HWHRLYTLQMDMALL	460	4.6					HWHRLYTLQMDMALL
HLA-DRB1*04:05	1	3124	3138	PVFMILHSGLDRLWI	150	1.5	1.5				PVFMILHSGLDRLWI	PVFMILHSGLDRLWI	1		1
HLA-DRB1*04:05	1	3125	3139	VFMILHSGLDRLWII	480	4.8	4.8				VFMILHSGLDRLWII	VFMILHSGLDRLWII	1	1
HLA-DRB1*08:02	1	2317	2331	KIWAVWQALQKKRKR	460	4.6					KIWAVWQALQKKRKR
HLA-DRB1*11:01	1	97	111	LERALIRKKATISIP	460	4.6					LERALIRKKATISIP
HLA-DRB3*02:02	1	2863	2877	LFRYDITKVLKQMNL	460	4.6					LFRYDITKVLKQMNL
HLA-DRB1*08:02	1	101	115	LIRKKATISIPYWDW	460	4.6					LIRKKATISIPYWDW
HLA-DRB4*01:01	1	3132	3146	GLDRLWIIWQELQKL	380	3.8	3.8				GLDRLWIIWQELQKL	GLDRLWIIWQELQKL	1	1
HLA-DRB1*11:01	1	2036	2050	PWQFDRLYKYDITKT	460	4.6					PWQFDRLYKYDITKT
HLA-DRB4*01:01	1	3133	3147	LDRLWIIWQELQKLR	290	2.9	2.9				LDRLWIIWQELQKLR	LDRLWIIWQELQKLR	1	1
HLA-DRB4*01:01	1	99	113	RALIRKKATISIPYW	460	4.6					RALIRKKATISIPYW
HLA-DRB1*01:01	1	2927	2941	RHDGFFRKEVGSLSL	460	4.6					RHDGFFRKEVGSLSL
HLA-DRB4*01:01	1	236	250	RIFAIWQRLQQLRGK	460	4.6					RIFAIWQRLQQLRGK
HLA-DRB5*01:01	1	1067	1081	TDRLWAIWQALQKYR	460	4.6					TDRLWAIWQALQKYR
HLA-DRB1*15:01	1	3024	3038	TKSMIALPAFFADSS	460	4.6					TKSMIALPAFFADSS
HLA-DRB4*01:01	1	3134	3148	DRLWIIWQELQKLRK	260	2.6	2.6				DRLWIIWQELQKLRK	DRLWIIWQELQKLRK	1	1
HLA-DRB1*03:01	1	2448	2462	WAYDRNFKYDITQAL	460	4.6					WAYDRNFKYDITQAL
HLA-DRB4*01:01	1	3135	3149	RLWIIWQELQKLRKK	200	2	2				RLWIIWQELQKLRKK	RLWIIWQELQKLRKK	2	2
HLA-DRB1*15:01	1	3023	3037	WTKSMIALPAFFADS	460	4.6					WTKSMIALPAFFADS
HLA-DRB1*01:01	1	1134	1148	YESLAFNGLSIAQLD	460	4.6					YESLAFNGLSIAQLD
HLA-DRB1*04:01	1	1623	1637	YKFDITSALHKLGVP	460	4.6					YKFDITSALHKLGVP
HLA-DRB4*01:01	1	3136	3150	LWIIWQELQKLRKKP	380	3.8	3.8				LWIIWQELQKLRKKP	LWIIWQELQKLRKKP	2	2
HLA-DRB1*11:01	1	3137	3151	WIIWQELQKLRKKPY	190	1.9	1.9				WIIWQELQKLRKKPY	WIIWQELQKLRKKPY	3	2	1
HLA-DRB1*04:01	1	145	159	YRADITFLNKKTSRA	460	4.6					YRADITFLNKKTSRA
HLA-DRB1*11:01	1	3138	3152	IIWQELQKLRKKPYN	190	1.9	1.9				IIWQELQKLRKKPYN	IIWQELQKLRKKPYN	2	1	1
HLA-DRB1*11:01	1	3139	3153	IWQELQKLRKKPYNA	190	1.9	1.9				IWQELQKLRKKPYNA	IWQELQKLRKKPYNA	2	1	1
HLA-DRB1*11:01	1	661	675	AIWQALQIRRGKSYK	470	4.7					AIWQALQIRRGKSYK
HLA-DRB1*04:05	1	506	520	ATFPHWHRLFVTQVE	470	4.7					ATFPHWHRLFVTQVE
HLA-DRB4*01:01	1	235	249	DRIFAIWQRLQQLRG	470	4.7					DRIFAIWQRLQQLRG
HLA-DRB1*11:01	1	3140	3154	WQELQKLRKKPYNAA	190	1.9	1.9				WQELQKLRKKPYNAA	WQELQKLRKKPYNAA	2	1	1
HLA-DRB3*02:02	1	1135	1149	ESLAFNGLSIAQLDR	470	4.7					ESLAFNGLSIAQLDR
HLA-DRB1*04:05	1	1617	1631	FHFDRLYKFDITSAL	470	4.7					FHFDRLYKFDITSAL
HLA-DRB1*04:05	1	508	522	FPHWHRLFVTQVEDA	470	4.7					FPHWHRLFVTQVEDA
HLA-DRB1*12:01	1	3141	3155	QELQKLRKKPYNAAK	340	3.4	3.4				QELQKLRKKPYNAAK	QELQKLRKKPYNAAK	1	1
HLA-DRB1*04:01	1	2524	2538	GVRKDVTSLTASEIE	470	4.7					GVRKDVTSLTASEIE
HLA-DRB1*04:01	1	2519	2533	HIAGSGVRKDVTSLT	470	4.7					HIAGSGVRKDVTSLT
HLA-DRB3*02:02	1	3175	3189	HDSFTRANAKPSTVF	400	4	4				HDSFTRANAKPSTVF	HDSFTRANAKPSTVF	1	1
HLA-DRB3*02:02	1	3176	3190	DSFTRANAKPSTVFD	480	4.8	4.8				DSFTRANAKPSTVFD	DSFTRANAKPSTVFD	2	2
HLA-DRB1*03:01	1	2863	2877	LFRYDITKVLKQMNL	470	4.7					LFRYDITKVLKQMNL
HLA-DRB1*03:01	1	3208	3222	IQEISAIIHDLRNQP	410	4.1	4.1				IQEISAIIHDLRNQP	IQEISAIIHDLRNQP	1	1
HLA-DRB1*04:05	1	509	523	PHWHRLFVTQVEDAL	470	4.7					PHWHRLFVTQVEDAL
HLA-DRB1*03:01	1	3339	3353	PKVIVKRGTRIMFHP	470	4.7					PKVIVKRGTRIMFHP
HLA-DRB1*03:01	1	3209	3223	QEISAIIHDLRNQPR	330	3.3	3.3				QEISAIIHDLRNQPR	QEISAIIHDLRNQPR	1	1
HLA-DRB1*03:01	1	3210	3224	EISAIIHDLRNQPRV	310	3.1	3.1				EISAIIHDLRNQPRV	EISAIIHDLRNQPRV	1	1
HLA-DRB4*01:01	1	1136	1150	SLAFNGLSIAQLDRE	470	4.7					SLAFNGLSIAQLDRE
HLA-DRB1*03:01	1	3211	3225	ISAIIHDLRNQPRVF	400	4	4				ISAIIHDLRNQPRVF	ISAIIHDLRNQPRVF	1	1
HLA-DRB1*03:01	1	3212	3226	SAIIHDLRNQPRVFA	480	4.8	4.8				SAIIHDLRNQPRVFA	SAIIHDLRNQPRVFA	1	1
HLA-DRB1*04:05	1	507	521	TFPHWHRLFVTQVED	470	4.7					TFPHWHRLFVTQVED
HLA-DRB3*02:02	1	1056	1070	YDPIFFLHRSNTDRL	470	4.7					YDPIFFLHRSNTDRL
HLA-DRB1*03:01	1	3213	3227	AIIHDLRNQPRVFAG	480	4.8	4.8				AIIHDLRNQPRVFAG	AIIHDLRNQPRVFAG	1	1
HLA-DRB1*03:01	1	3214	3228	IIHDLRNQPRVFAGF	490	4.9	4.9				IIHDLRNQPRVFAGF	IIHDLRNQPRVFAGF	1	1
HLA-DRB1*04:01	1	3222	3236	PRVFAGFVLSGIYTS	420	4.2	4.2				PRVFAGFVLSGIYTS	PRVFAGFVLSGIYTS	1	1
HLA-DRB1*04:01	1	3223	3237	RVFAGFVLSGIYTSA	380	3.8	3.8				RVFAGFVLSGIYTSA	RVFAGFVLSGIYTSA	1	1
HLA-DRB1*04:01	1	3224	3238	VFAGFVLSGIYTSAN	340	3.4	3.4				VFAGFVLSGIYTSAN	VFAGFVLSGIYTSAN	1	1
HLA-DRB1*07:01	1	2179	2193	DMALLSHGSAVAIPY	480	4.8					DMALLSHGSAVAIPY
HLA-DRB1*04:01	1	3225	3239	FAGFVLSGIYTSANV	340	3.4	3.4				FAGFVLSGIYTSANV	FAGFVLSGIYTSANV	1	1
HLA-DRB1*04:01	1	3226	3240	AGFVLSGIYTSANVK	340	3.4	3.4				AGFVLSGIYTSANVK	AGFVLSGIYTSANVK	1	1
HLA-DRB1*13:02	1	3227	3241	GFVLSGIYTSANVKI	190	1.9	1.9				GFVLSGIYTSANVKI	GFVLSGIYTSANVKI	4	3	1
HLA-DRB1*11:01	1	788	802	EMKWGFDRMYKYEIT	480	4.8					EMKWGFDRMYKYEIT
HLA-DRB1*13:02	1	3228	3242	FVLSGIYTSANVKIY	170	1.7	1.7				FVLSGIYTSANVKIY	FVLSGIYTSANVKIY	4	3	1
HLA-DRB1*04:01	1	2454	2468	FKYDITQALKAQSIH	480	4.8					FKYDITQALKAQSIH
HLA-DRB1*04:01	1	1395	1409	FRGHIAFENAVTSRD	480	4.8					FRGHIAFENAVTSRD
HLA-DRB1*04:01	1	1288	1302	GEIESIRSAFLQIQK	480	4.8					GEIESIRSAFLQIQK
HLA-DRB3*02:02	1	3227	3241	GFVLSGIYTSANVKI	480	4.8					GFVLSGIYTSANVKI
HLA-DRB1*13:02	1	1338	1352	HWHRLYVLQVENALL	480	4.8					HWHRLYVLQVENALL
HLA-DRB1*13:02	1	3229	3243	VLSGIYTSANVKIYL	140	1.4	1.4				VLSGIYTSANVKIYL	VLSGIYTSANVKIYL	3	2	1
HLA-DRB1*13:02	1	3230	3244	LSGIYTSANVKIYLV	130	1.3	1.3				LSGIYTSANVKIYLV	LSGIYTSANVKIYLV	3	2	1
HLA-DRB1*13:02	1	3231	3245	SGIYTSANVKIYLVR	170	1.7	1.7				SGIYTSANVKIYLVR	SGIYTSANVKIYLVR	3	2	1
HLA-DRB1*04:01	1	3027	3041	MIALPAFFADSSNSN	480	4.8					MIALPAFFADSSNSN
HLA-DRB1*13:02	1	3232	3246	GIYTSANVKIYLVRE	310	3.1	3.1				GIYTSANVKIYLVRE	GIYTSANVKIYLVRE	2	2
HLA-DRB1*13:02	1	3233	3247	IYTSANVKIYLVREG	120	1.2	1.2				IYTSANVKIYLVREG	IYTSANVKIYLVREG	1		1
HLA-DRB1*07:01	1	2177	2191	QMDMALLSHGSAVAI	480	4.8					QMDMALLSHGSAVAI
HLA-DRB1*01:01	1	3251	3265	ENVGSFVVLGGPKEM	490	4.9	4.9				ENVGSFVVLGGPKEM	ENVGSFVVLGGPKEM	1	1
HLA-DRB1*04:05	1	2115	2129	RDLASLKSAMRSLQA	480	4.8					RDLASLKSAMRSLQA
HLA-DRB1*01:01	1	3252	3266	NVGSFVVLGGPKEMP	490	4.9	4.9				NVGSFVVLGGPKEMP	NVGSFVVLGGPKEMP	1	1
HLA-DRB3*02:02	1	795	809	RMYKYEITEALKTLN	480	4.8					RMYKYEITEALKTLN
HLA-DRB1*01:01	1	3253	3267	VGSFVVLGGPKEMPW	490	4.9	4.9				VGSFVVLGGPKEMPW	VGSFVVLGGPKEMPW	1	1
HLA-DRB1*01:01	1	1136	1150	SLAFNGLSIAQLDRE	480	4.8					SLAFNGLSIAQLDRE
HLA-DRB1*01:01	1	3254	3268	GSFVVLGGPKEMPWA	490	4.9	4.9				GSFVVLGGPKEMPWA	GSFVVLGGPKEMPWA	1	1
HLA-DRB1*01:01	1	3255	3269	SFVVLGGPKEMPWAY	490	4.9	4.9				SFVVLGGPKEMPWAY	SFVVLGGPKEMPWAY	1	1
HLA-DRB1*04:01	1	3267	3281	WAYERIFKYDITEVA	55	0.55	0.55				WAYERIFKYDITEVA	WAYERIFKYDITEVA	3	1	1	1
HLA-DRB1*04:01	1	3268	3282	AYERIFKYDITEVAN	52	0.52	0.52				AYERIFKYDITEVAN	AYERIFKYDITEVAN	3	1	1	1
HLA-DRB3*02:02	1	144	158	WYRADITFLNKKTSR	480	4.8					WYRADITFLNKKTSR
HLA-DRB1*07:01	1	1623	1637	YKFDITSALHKLGVP	480	4.8					YKFDITSALHKLGVP
HLA-DRB1*11:01	1	1623	1637	YKFDITSALHKLGVP	480	4.8					YKFDITSALHKLGVP
HLA-DRB1*04:01	1	3269	3283	YERIFKYDITEVANR	41	0.41	0.41				YERIFKYDITEVANR	YERIFKYDITEVANR	4	2	1	1
HLA-DRB1*04:01	1	3270	3284	ERIFKYDITEVANRL	38	0.38	0.38				ERIFKYDITEVANRL	ERIFKYDITEVANRL	4	2	1	1
HLA-DRB4*01:01	1	1434	1448	CDFEIQLELIHNALH	490	4.9					CDFEIQLELIHNALH
HLA-DRB1*01:01	1	2929	2943	DGFFRKEVGSLSLDE	490	4.9					DGFFRKEVGSLSLDE
HLA-DRB1*04:01	1	3271	3285	RIFKYDITEVANRLN	38	0.38	0.38				RIFKYDITEVANRLN	RIFKYDITEVANRLN	4	2	1	1
HLA-DRB1*04:01	1	3272	3286	IFKYDITEVANRLNM	350	3.5	3.5				IFKYDITEVANRLNM	IFKYDITEVANRLNM	2	2
HLA-DRB1*04:01	1	3273	3287	FKYDITEVANRLNMH	400	4	4				FKYDITEVANRLNMH	FKYDITEVANRLNMH	1	1
HLA-DRB3*01:01	1	3280	3294	VANRLNMHHDDTFNF	84	0.84	0.84				VANRLNMHHDDTFNF	VANRLNMHHDDTFNF	1			1
HLA-DRB3*01:01	1	3281	3295	ANRLNMHHDDTFNFR	65	0.65	0.65				ANRLNMHHDDTFNFR	ANRLNMHHDDTFNFR	2	1		1
HLA-DRB1*13:02	1	2277	2291	FEVVHNAIHYLVGGR	490	4.9					FEVVHNAIHYLVGGR
HLA-DRB1*04:01	1	752	766	FFLSYIGTSASVDIF	490	4.9					FFLSYIGTSASVDIF
HLA-DRB3*01:01	1	3282	3296	NRLNMHHDDTFNFRL	45	0.45	0.45				NRLNMHHDDTFNFRL	NRLNMHHDDTFNFRL	2		1	1
HLA-DRB1*01:01	1	2928	2942	HDGFFRKEVGSLSLD	490	4.9					HDGFFRKEVGSLSLD
HLA-DRB3*02:02	1	1618	1632	HFDRLYKFDITSALH	490	4.9					HFDRLYKFDITSALH
HLA-DRB3*01:01	1	3283	3297	RLNMHHDDTFNFRLE	38	0.38	0.38				RLNMHHDDTFNFRLE	RLNMHHDDTFNFRLE	2		1	1
HLA-DRB3*01:01	1	3284	3298	LNMHHDDTFNFRLEV	52	0.52	0.52				LNMHHDDTFNFRLEV	LNMHHDDTFNFRLEV	2	1		1
HLA-DRB3*01:01	1	3285	3299	NMHHDDTFNFRLEVQ	91	0.91	0.91				NMHHDDTFNFRLEVQ	NMHHDDTFNFRLEVQ	1			1
HLA-DRB3*01:01	1	3286	3300	MHHDDTFNFRLEVQS	340	3.4	3.4				MHHDDTFNFRLEVQS	MHHDDTFNFRLEVQS	1	1
HLA-DRB1*15:01	1	3309	3323	HLPEPLIIYRPAKQE	350	3.5	3.5				HLPEPLIIYRPAKQE	HLPEPLIIYRPAKQE	1	1
HLA-DRB1*07:01	1	1547	1561	LQFNHFSIQKLDQTI	490	4.9					LQFNHFSIQKLDQTI
HLA-DRB1*15:01	1	3310	3324	LPEPLIIYRPAKQEY	340	3.4	3.4				LPEPLIIYRPAKQEY	LPEPLIIYRPAKQEY	1	1
HLA-DRB1*11:01	1	1622	1636	LYKFDITSALHKLGV	490	4.9					LYKFDITSALHKLGV
HLA-DRB1*07:01	1	2178	2192	MDMALLSHGSAVAIP	490	4.9					MDMALLSHGSAVAIP
HLA-DRB1*15:01	1	3311	3325	PEPLIIYRPAKQEYD	350	3.5	3.5				PEPLIIYRPAKQEYD	PEPLIIYRPAKQEYD	1	1
HLA-DRB1*15:01	1	3312	3326	EPLIIYRPAKQEYDV	370	3.7	3.7				EPLIIYRPAKQEYDV	EPLIIYRPAKQEYDV	1	1
HLA-DRB5*01:01	1	3323	3337	EYDVLVIPLGSGHKL	440	4.4	4.4				EYDVLVIPLGSGHKL	EYDVLVIPLGSGHKL	1	1
HLA-DRB1*11:01	1	2038	2052	QFDRLYKYDITKTLK	490	4.9					QFDRLYKYDITKTLK
HLA-DRB1*11:01	1	2452	2466	RNFKYDITQALKAQS	490	4.9					RNFKYDITQALKAQS
HLA-DRB5*01:01	1	3324	3338	YDVLVIPLGSGHKLP	420	4.2	4.2				YDVLVIPLGSGHKLP	YDVLVIPLGSGHKLP	1	1
HLA-DRB5*01:01	1	3325	3339	DVLVIPLGSGHKLPP	480	4.8	4.8				DVLVIPLGSGHKLPP	DVLVIPLGSGHKLPP	1	1
HLA-DRB5*01:01	1	3326	3340	VLVIPLGSGHKLPPK	460	4.6	4.6				VLVIPLGSGHKLPPK	VLVIPLGSGHKLPPK	1	1
HLA-DRB1*11:01	1	660	674	WAIWQALQIRRGKSY	490	4.9					WAIWQALQIRRGKSY
HLA-DRB3*02:02	1	2170	2184	WHRLYTLQMDMALLS	490	4.9					WHRLYTLQMDMALLS
HLA-DRB3*02:02	1	2174	2188	YTLQMDMALLSHGSA	490	4.9					YTLQMDMALLSHGSA
HLA-DRB1*13:02	1	3336	3350	KLPPKVIVKRGTRIM	120	1.2	1.2				KLPPKVIVKRGTRIM	KLPPKVIVKRGTRIM	1		1
HLA-DRB1*13:02	1	3337	3351	LPPKVIVKRGTRIMF	120	1.2	1.2				LPPKVIVKRGTRIMF	LPPKVIVKRGTRIMF	1		1
HLA-DRB1*04:05	1	1057	1071	DPIFFLHRSNTDRLW	500	5					DPIFFLHRSNTDRLW
HLA-DRB4*01:01	1	1208	1222	DRVYKYEITQQLHDL	500	5					DRVYKYEITQQLHDL
HLA-DRB1*09:01	1	3176	3190	DSFTRANAKPSTVFD	500	5					DSFTRANAKPSTVFD
HLA-DRB1*13:02	1	3338	3352	PPKVIVKRGTRIMFH	120	1.2	1.2				PPKVIVKRGTRIMFH	PPKVIVKRGTRIMFH	2	1	1
HLA-DRB1*04:01	1	1967	1981	EYDSLEFVGMSVSSL	500	5					EYDSLEFVGMSVSSL
HLA-DRB1*13:02	1	3339	3353	PKVIVKRGTRIMFHP	120	1.2	1.2				PKVIVKRGTRIMFHP	PKVIVKRGTRIMFHP	2	1	1
HLA-DRB1*04:05	1	1534	1548	FDYQNRFRYQYDNLQ	500	5					FDYQNRFRYQYDNLQ
HLA-DRB3*02:02	1	614	628	FEVQYELTHNAIHAW	500	5					FEVQYELTHNAIHAW
HLA-DRB1*13:02	1	3340	3354	KVIVKRGTRIMFHPV	130	1.3	1.3				KVIVKRGTRIMFHPV	KVIVKRGTRIMFHPV	1		1
HLA-DRB1*04:01	1	1685	1699	HNLVRKEVSSLTTLE	500	5					HNLVRKEVSSLTTLE
HLA-DRB5*01:01	1	2728	2742	IWAIWQALQKYRGFQ	500	5					IWAIWQALQKYRGFQ
HLA-DRB1*12:01	1	191	205	KFEIQFELAHNAIHY	500	5					KFEIQFELAHNAIHY
HLA-DRB1*13:02	1	3341	3355	VIVKRGTRIMFHPVD	490	4.9	4.9				VIVKRGTRIMFHPVD	VIVKRGTRIMFHPVD	1	1
HLA-DRB1*08:02	1	1698	1712	LEKHFLRKALKNMQA	500	5					LEKHFLRKALKNMQA
HLA-DRB3*01:01	1	1375	1389	LINDATYFNSRSQTF	500	5					LINDATYFNSRSQTF
HLA-DRB3*01:01	1	3378	3392	PFTYNGYELDHAYSL	40	0.4	0.4				PFTYNGYELDHAYSL	PFTYNGYELDHAYSL	1			1
HLA-DRB1*11:01	1	2035	2049	MPWQFDRLYKYDITK	500	5					MPWQFDRLYKYDITK
HLA-DRB3*01:01	1	3379	3393	FTYNGYELDHAYSLR	27	0.27	0.27				FTYNGYELDHAYSLR	FTYNGYELDHAYSLR	1			1
HLA-DRB3*01:01	1	3380	3394	TYNGYELDHAYSLRD	19	0.19	0.19				TYNGYELDHAYSLRD	TYNGYELDHAYSLRD	1			1
HLA-DRB1*13:02	1	96	110	QLERALIRKKATISI	500	5					QLERALIRKKATISI
HLA-DRB1*04:05	1	747	761	RTFAGFFLSYIGTSA	500	5					RTFAGFFLSYIGTSA
HLA-DRB3*01:01	1	3381	3395	YNGYELDHAYSLRDG	26	0.26	0.26				YNGYELDHAYSLRDG	YNGYELDHAYSLRDG	1			1
HLA-DRB1*04:01	1	1715	1729	SPDGYQAIASFHALP	500	5					SPDGYQAIASFHALP
HLA-DRB3*01:01	1	3382	3396	NGYELDHAYSLRDGH	45	0.45	0.45				NGYELDHAYSLRDGH	NGYELDHAYSLRDGH	1			1
HLA-DRB3*01:01	1	3383	3397	GYELDHAYSLRDGHY	93	0.93	0.93				GYELDHAYSLRDGHY	GYELDHAYSLRDGHY	1			1
HLA-DRB3*01:01	1	3384	3398	YELDHAYSLRDGHYY	350	3.5	3.5				YELDHAYSLRDGHYY	YELDHAYSLRDGHYY	1	1

## Sheet: MAPPs_T_cell_epitopes_consensus
Peptide_sequence	Protein	Protein Length	Initial position	Last position	Covered sequence length
QDEFCKFEIQFELAHNAI	KLH1	3125	180	197	18
ALRELQMDSSSIGFQK	KLH1	3125	37	52	16
YDRVFKYDITEKLHDLK	KLH1	3125	1202	1218	17
RLYTLQFEQALRRHGSS	KLH1	3125	2166	2182	17
MDSSSIGFQKIAAAHGAPA	KLH1	3125	43	61	19
SSRARAFASFRLKG	KLH1	3125	313	326	14
EMNELRKALALLKEDK	KLH1	3125	864	879	16
RLHTIQFERALKKHGSH	KLH1	3125	2990	3006	17
EIFQIEVTITSYDGTVLDS	KLH1	3125	2054	2072	19
DIGSLKYALSSLQADT	KLH1	3125	2110	2125	16
THHNWFIEQALLALEQ	KLH1	3125	1833	1848	16
GPNGYQAIAAFHGNPP	KLH1	3125	2546	2561	16
SHGGYEHIAGFHGYPN	KLH1	3125	2950	2965	16
RAYVVHMERALQTKR	KLH1	3125	85	99	15
SAGGFQQLGAFHGEPK	KLH1	3125	880	895	16
HLPHLISDATYYNSRQ	KLH1	3125	1366	1381	16
EPVMIRKDITQLDKR	KLH1	3125	1678	1692	15
GHIDYLGVDTTRSPR	KLH1	3125	2632	2646	15
ELKTYLDERSSRARAFA	KLH1	3125	304	320	17
EQTNYCDFEVQFEIMHN	KLH1	3125	1847	1863	17
ITPEDVFHPSEPFFIKVS	KLH1	3125	2461	2478	18
DENEMPWAYDRVFKYDIT	KLH1	3125	1194	1211	18
ALPTFVTDEEDNPFH	KLH1	3125	2616	2630	15
DKQHHVRVFAGFLLHG	KLH1	3125	2392	2407	16
NPFFKYHIRSINQDTVR	KLH1	3125	3032	3048	17
SHGGYEHIAGFHGYPN	KLH1	3125	2950	2965	16
VNGTVLPASILHAPTIIY	KLH1	3125	2482	2499	18
INDATYFNSRSQTFDPNPF	KLH2	3408	1376	1394	19
QDEFCKFEIQFELAHNAI	KLH2	3408	186	203	18
IPYWDWTKPISKLPDL	KLH2	3408	2191	2206	16
VDKIWAVWQALQKKRKRPYH	KLH2	3408	2315	2334	20
KEGIYENIAKFHGKPG	KLH2	3408	1302	1317	16
YQNRFRYQYDNLQFNHFSIQKLDQTIQ	KLH2	3408	1536	1562	27
SLRKAMERFQNDKSVDGYQAT	KLH2	3408	459	479	21
MPWRYDRVYKYEITQQLHDLD	KLH2	3408	1203	1223	21
YQNRFRYQYDNLQFNH	KLH2	3408	1536	1551	16
SSDEVLALEKALDDLQQDDSNQGYQAIAGYHGVPT	KLH2	3408	32	66	35
DNSWYRADITFLNKKTS	KLH2	3408	141	157	17
VGLPYWDWLKPQSALPDLVTQETYEHLFSHKTFPNPF	KLH2	3408	1773	1809	37
SPEELNVYLGERAAKER	KLH2	3408	307	323	17
EVLALEKALDDLQQDDS	KLH2	3408	35	51	17
GDNFFLKYEAFDLNGGS	KLH2	3408	1227	1243	17
DPNPFFRGHIAFENAVTSRDPQP	KLH2	3408	1390	1412	23
SPDGYQAIASFHALPP	KLH2	3408	1715	1730	16
AKGYIKSEDAYTVRDPQ	KLH2	3408	2226	2242	17
DDGPNGFQAIAAYHGSPP	KLH2	3408	2550	2567	18
GPNGYESIAGYHGYPF	KLH2	3408	2959	2974	16
ELNVYLGERAAKERT	KLH2	3408	310	324	15
DNSWYRADITFLNKKTSRAVD	KLH2	3408	141	161	21
FDRLYKFDITSALHK	KLH2	3408	1619	1633	15
LDQHILNEPSLLFVPG	KLH2	3408	1657	1672	16
VNGYQAIASFHGLPA	KLH2	3408	2133	2147	15
LSNDILRQPTLVHRPA	KLH2	3408	412	427	16
SNVDRLWAIWQALQ	KLH2	3408	654	667	14
YDDTFTIKVHIKDIAG	KLH2	3408	2058	2073	16
RGTRIMFHPVDDTVNRPV	KLH2	3408	3345	3362	18
KPPVPVAQANLAVRKNIN	KLH2	3408	443	450	18
KDMKLRYDDTFTI	KLH2	3408	2052	2064	13
